# Supplementary material for: Recurrent intermittent hyponatremia: A new experimental model
Source: PLoS One. 2026 Feb 20;21(2):e0341743. doi: 10.1371/journal.pone.0341743 (PMC12922978; doi:10.1371/journal.pone.0341743)
Supplement: S1 Dataset — (XLSX) [file pone.0341743.s006.xlsx]

## Sheet: SPSS
Grupo	Animal	Dieta	ddAVP	NaCl3%	SbcargaH2O	Nap	Osmp	Hto	pO2	pCO2	Osmo
3IHQ	5	1	0	0	0	138	295	36
3IHQ	6	1	0	0	0	142	294	37					Dato no disponible
3IHQ	7	1	0	0	0	140	298	41
3IHQ	8	1	0	0	0	139	290	36
4IHQ	1	1	0	0	0	137	292	40
4IHQ	2	1	0	0	0	136	294	38
4IHQ	3	1	0	0	0	137	293	40
4IHQ	4	1	0	0	0	136	292	37
4IHQ	1	1	0	1	0	144	311	38
4IHQ	2	1	0	1	0	145	312
4IHQ	3	1	0	1	0	149	314
4IHQ	4	1	0	1	0	143	321
1IHQ	9	2	0	0	0	136	295	40
1IHQ	10	2	0	0	0	140	296	43
1IHQ	11	2	0	0	0	139	294	43
1IHQ	12	2	0	0	0	136	295	45
1IHQ	9	2	1	0	0	140	293.234	39
1IHQ	10	2	1	0	0	138	295.658	31
1IHQ	11	2	1	0	0	139	294.598	41
1IHQ	12	2	1	0	0	139	298.688	41
2IHQ	13	2	0	0	0	138	295	49
2IHQ	14	2	0	0	0	132	292	47
2IHQ	15	2	0	0	0	137	299
2IHQ	16	2	0	0	0	139	287
2IHQ	13	2	1	0	0	136	306.753	40
2IHQ	14	2	1	0	0	139	311.098	40
2IHQ	15	2	1	0	0	140	308.551	43
2IHQ	16	2	1	0	0	138	304.356	42
2IHQ	13	2	1	1	0	146	322.783	38
2IHQ	14	2	1	1	0	150	331.322	36
2IHQ	15	2	1	1	0	149	325.33	42
2IHQ	16	2	1	1	0	148	320.236	40
1RM	17	1	0	0	0	136	287.881	43
1RM	18	1	0	0	0	136	289.279	38
1RM	19	1	0	0	0
1RM	20	1	0	0	0	137	281.986	41
1RM	17	1	0	0	1	112	263.003	44			601.945
1RM	18	1	0	0	1	114	278.064	39			682.245
1RM	19	1	0	0	1	114	256.865	44			603.197
1RM	20	1	0	0	1		261.777				482.551
2RM	21	2	0	0	0	136	293.185	43
2RM	22	2	0	0	0	137	296.761	42
2RM	23	2	0	0	0	136	286.914	44
2RM	24	2	0	0	0	139	298.334	44
2RM	21	2	1	0	0	141	294	41
2RM	22	2	1	0	0	140	290.624	40
2RM	23	2	1	0	0	138	295.748	37
2RM	24	2	1	0	0	139	295.812	38
2RM	21	2	1	0	1	115	259.535	41			376.386
2RM	22	2	1	0	1	115	255.784	40			399.931
2RM	23	2	1	0	1	117	269.677	37			535.901
2RM	24	2	1	0	1	117	261.929	41			318.3
Baris	25	2	0	0	0	137	306.7	46			140.1
Baris	26	2	0	0	0	134	300.8	42			192.2
Baris	27	2	0	0	0	137	309.6	40			197.7
Baris	28	2	0	0	0	138	310.1	42			216.3
Baris	29	1	0	0	0	138	306.5	41			695.7
Baris	30	1	0	0	0	145	302.5	40			673.6
Baris	31	1	0	0	0	140	307.6	41			889.7
Baris	32	1	0	0	0	138	309.4	39			624
Baris	25	2	1	0	0	142	303.6	40			175.8
Baris	26	2	1	0	0	140	303	37			141.8
Baris	27	2	1	0	0	141	304	43			222.2
Baris	28	2	1	0	0	142	307.6	40			213.8
Baris	29	1	1	0	0	143	303.7	39			486.4
Baris	30	1	1	0	0	142	304	43			618.9
Baris	31	1	1	0	0	142	303	42			1753.5
Baris	32	1	1	0	0	143	303.9	41			569.5
CV1	33	1	0	0	0	136	275.091	42	73	45
CV2	34	1	0	0	0	137	265.515	43	76	37

## Sheet: Pareados
Grupo	Animal	Dieta	ddAVP	NaCl3%	SbcargaH2O	NaBasal	NaddAVP	NaPost	OsmBasal	OsmddAVP	OsmPost	HtoBasal	HtoddAVP	HtoPost	pO2Basal	pO2ddAVP	pO2Post	pCO2Basal	pCO2ddAVP	pCO2Post	Na4h	Hto4h	Osm4h
4IHQ	1	1	0	1	0	137		144	292		311	40		38
4IHQ	2	1	0	1	0	136		145	294		312	38
4IHQ	3	1	0	1	0	137		149	293		314	40
4IHQ	4	1	0	1	0	136		143	292		321	37
1IHQ	9	2	1	0	0	136	140		295	293.234		40	39
1IHQ	10	2	1	0	0	140	138		296	295.658		43	31
1IHQ	11	2	1	0	0	139	139		294	294.598		43	41
1IHQ	12	2	1	0	0	136	139		295	298.688		45	41
2IHQ	13	2	1	1	0	138	136	146	295	306.753	322.783	49	40	38
2IHQ	14	2	1	1	0	132	139	150	292	311.098	331.322	47	40	36
2IHQ	15	2	1	1	0	137	140	149	299	308.551	325.33		43	42
2IHQ	16	2	1	1	0	139	138	148	287	304.356	320.236		42	40
3IHQ	5	1	0	0	0	138			295			36
3IHQ	6	1	0	0	0	142			294			37
3IHQ	7	1	0	0	0	140			298			41
3IHQ	8	1	0	0	0	139			290			36
1RM	17	1	0	0	1	136		112	287.881		263.003	43		44
1RM	18	1	0	0	1	136		114	289.279		278.064	38		39
1RM	19	1	0	0	1			114			256.865			44
1RM	20	1	0	0	1	137			281.986		261.777	41
2RM	21	2	1	0	1	136	141	115	293.185	294	259.535	43	41	41							130	39	287.672
2RM	22	2	1	0	1	137	140	115	296.761	290.624	255.784	42	40	40							128	43.5	287.426
2RM	23	2	1	0	1	136	138	117	286.914	295.748	269.677	44	37	37							129	41	282.28
2RM	24	2	1	0	1	139	139	117	298.334	295.812	261.929	44	38	41							130.75	41.75	278.25
Baris	25	2	1	0	0	137	142		306.7	303.6		46	40
Baris	26	2	1	0	0	134	140		300.8	303		42	37
Baris	27	2	1	0	0	137	141		309.6	304		40	43
Baris	28	2	1	0	0	138	142		310.1	307.6		42	40
Baris	29	1	1	0	0	138	143		306.5	303.7		41	39
Baris	30	1	1	0	0	145	142		302.5	304		40	43
Baris	31	1	1	0	0	140	142		307.6	303		41	42
Baris	32	1	1	0	0	138	143		309.4	303.9		39	41

## Sheet: 4h postDDAVP
Animal	Día	Na4h	Hto4h	Osm4h		Animal	n	mediaNa4h	mediaHto4h	mediaOsm4h	NaBasal	OsmBasal	HtoBasal			mediaNa4h	mediaHto4h	mediaOsm4h	NaBasal	OsmBasal	HtoBasal
21	5	130	39	287.672		21	1	130	39	287.672	136	293.185	43
22	4	129	44	282.749		22	2	128	43.5	287.426	137	296.761	42
22	7	127	43	292.102		23	3	129	41	282.28	136	286.914	44
23	3	127	44	274.246		24	4	130.75	41.75	278.25	139	298.334	44
23	6	131	40	295.278				129.438	41.3125	283.907	137	293.799	43.25		DE	1.19678	1.86386	4.51692	1.41421	5.07037	0.957427
23	7	129	39	277.316
24	2	127	44	276.782
24	5	134	43	281.548			t-student pareado	p 2 colas	p 1 cola	t-student independients
24	6	132	41	276.419			Na plasmático	0.00145477		0.000181765
24	7	130	39				Osm plasmática	0.0685171	0.0342586	0.0268621
							Hto	0.204976		0.1139

## Sheet: Peso
Grupo	Animal	Dieta	Peso inicial
3IHQ	5	1	149		Media	182
3IHQ	6	1	149		DE	34.5052
3IHQ	7	1	152
3IHQ	8	1	160
4IHQ	1	1	163
4IHQ	2	1	156
4IHQ	3	1	160
4IHQ	4	1	159
1IHQ	9	2	153
1IHQ	10	2	150
1IHQ	11	2	156
1IHQ	12	2	153
2IHQ	13	2	155
2IHQ	14	2	154
2IHQ	15	2	149
2IHQ	16	2	163
1RM	17	1	173
1RM	18	1	176
1RM	19	1	164
1RM	20	1	158
2RM	21	2	190
2RM	22	2	196
2RM	23	2	170
2RM	24	2	183
Baris	25	2	258
Baris	26	2	225
Baris	27	2	225
Baris	28	2	250
Baris	29	1	235
Baris	30	1	200
Baris	31	1	230
Baris	32	1	248
CV1	33	1	220
CV2	34	1	206
