# Supplementary material for: Recurrent intermittent hyponatremia: A new experimental model
Source: PLoS One. 2026 Feb 20;21(2):e0341743. doi: 10.1371/journal.pone.0341743 (PMC12922978; doi:10.1371/journal.pone.0341743)
Supplement: S2 Dataset — (XLSX) [file pone.0341743.s007.xlsx]

## Sheet: Stata
ID	Animal	Grupo	Region	Región	T	ValorADC_1000
1	CC17	0	1	CP	0	22.936
2	CC18	0	1	CP	0	24.3967
3	CC19	0	1	CP	0	23.8107
4	CC20	0	1	CP	0	22.1255
5	HN21	1	1	CP	0	20.5053
6	HN22	1	1	CP	0	20.5273
7	HN23	1	1	CP	0	22.3243
8	HN24	1	1	CP	0	21.7625
1	CC17	0	1	CP	1	23.026
2	CC18	0	1	CP	1	26.8922
3	CC19	0	1	CP	1	26.443
4	CC20	0	1	CP	1	22.6567
5	HN21	1	1	CP	1	20.5086
6	HN22	1	1	CP	1	20.8894
7	HN23	1	1	CP	1	21.5049
8	HN24	1	1	CP	1	21.4552
1	CC17	0	1	CP	2	23.1881
2	CC18	0	1	CP	2	30.1228
3	CC19	0	1	CP	2	24.9155
4	CC20	0	1	CP	2	21.3755
5	HN21	1	1	CP	2	23.0639
6	HN22	1	1	CP	2	22.1608
7	HN23	1	1	CP	2	21.4028
8	HN24	1	1	CP	2	21.4282
1	CC17	0	1	CP	3	22.9201
2	CC18	0	1	CP	3	29.2745
3	CC19	0	1	CP	3	24.0334
4	CC20	0	1	CP	3	23.5429
5	HN21	1	1	CP	3	22.9104
6	HN22	1	1	CP	3	20.8609
7	HN23	1	1	CP	3	24.4243
8	HN24	1	1	CP	3	21.6916
1	CC17	0	1	CP	4	22.766
2	CC18	0	1	CP	4	26.5619
3	CC19	0	1	CP	4	24.125
4	CC20	0	1	CP	4	22.184
5	HN21	1	1	CP	4	21.2515
6	HN22	1	1	CP	4	21.6145
7	HN23	1	1	CP	4	21.2346
8	HN24	1	1	CP	4	22.1295
1	CC17	0	1	CP	5	23.0582
2	CC18	0	1	CP	5	30.7521
3	CC19	0	1	CP	5	22.7375
4	CC20	0	1	CP	5	22.1886
5	HN21	1	1	CP	5	23.2267
6	HN22	1	1	CP	5	21.6143
7	HN23	1	1	CP	5	23.1252
8	HN24	1	1	CP	5	21.8978
1	CC17	0	1	CP	6	22.5352
2	CC18	0	1	CP	6	24.3586
3	CC19	0	1	CP	6	21.7376
4	CC20	0	1	CP	6	21.4558
5	HN21	1	1	CP	6	21.7797
6	HN22	1	1	CP	6	21.2639
7	HN23	1	1	CP	6	22.2665
8	HN24	1	1	CP	6	21.9395
1	CC17	0	1	CP	7	22.369
2	CC18	0	1	CP	7	28.0659
3	CC19	0	1	CP	7	22.3714
4	CC20	0	1	CP	7	23.5
5	HN21	1	1	CP	7	20.6759
6	HN22	1	1	CP	7	21.232
7	HN23	1	1	CP	7	22.4749
8	HN24	1	1	CP	7	21.781
1	CC17	0	1	CP	8	22.2432
2	CC18	0	1	CP	8	27.5451
3	CC19	0	1	CP	8	22.9593
4	CC20	0	1	CP	8	21.9576
5	HN21	1	1	CP	8	23.4932
6	HN22	1	1	CP	8	21.4021
7	HN23	1	1	CP	8	24.9891
8	HN24	1	1	CP	8	22.1354
1	CC17	0	1	CP	9	22.6449
2	CC18	0	1	CP	9	33.6301
3	CC19	0	1	CP	9	23.5194
4	CC20	0	1	CP	9	22.7732
5	HN21	1	1	CP	9	21.395
6	HN22	1	1	CP	9	20.3092
7	HN23	1	1	CP	9	22.9667
8	HN24	1	1	CP	9	21.6424
1	CC17	0	1	CP	10	22.6265
2	CC18	0	1	CP	10	24.6008
3	CC19	0	1	CP	10	24.9493
4	CC20	0	1	CP	10	22.4669
5	HN21	1	1	CP	10	21.7216
6	HN22	1	1	CP	10	22.6754
7	HN23	1	1	CP	10	23.8815
8	HN24	1	1	CP	10	21.2561
1	CC17	0	1	CP	11	22.3883
2	CC18	0	1	CP	11	26.7452
3	CC19	0	1	CP	11	25.082
4	CC20	0	1	CP	11	22.7767
5	HN21	1	1	CP	11	21.1733
6	HN22	1	1	CP	11	22.2945
7	HN23	1	1	CP	11	22.9715
8	HN24	1	1	CP	11	22.3085
1	CC17	0	1	CP	12	22.7105
2	CC18	0	1	CP	12	25.7005
3	CC19	0	1	CP	12	34.2173
4	CC20	0	1	CP	12	24.2161
5	HN21	1	1	CP	12	22.4049
6	HN22	1	1	CP	12	20.8627
7	HN23	1	1	CP	12	23.709
8	HN24	1	1	CP	12	22.0204
1	CC17	0	2	Cx	0	22.4089
2	CC18	0	2	Cx	0	26.3292
3	CC19	0	2	Cx	0	23.8476
4	CC20	0	2	Cx	0	22.202
5	HN21	1	2	Cx	0	21.4839
6	HN22	1	2	Cx	0	20.4678
7	HN23	1	2	Cx	0	23.2649
8	HN24	1	2	Cx	0	21.6009
1	CC17	0	2	Cx	1	21.9354
2	CC18	0	2	Cx	1	27.4549
3	CC19	0	2	Cx	1	25.2279
4	CC20	0	2	Cx	1	23.466
5	HN21	1	2	Cx	1	21.8773
6	HN22	1	2	Cx	1	21.344
7	HN23	1	2	Cx	1	21.8819
8	HN24	1	2	Cx	1	20.8514
1	CC17	0	2	Cx	2	22.0549
2	CC18	0	2	Cx	2	35.0572
3	CC19	0	2	Cx	2	24.7912
4	CC20	0	2	Cx	2	21.8675
5	HN21	1	2	Cx	2	23.4474
6	HN22	1	2	Cx	2	20.9167
7	HN23	1	2	Cx	2	21.4689
8	HN24	1	2	Cx	2	20.6659
1	CC17	0	2	Cx	3	21.6573
2	CC18	0	2	Cx	3	32.4086
3	CC19	0	2	Cx	3	23.8876
4	CC20	0	2	Cx	3	21.529
5	HN21	1	2	Cx	3	22.8002
6	HN22	1	2	Cx	3	20.5692
7	HN23	1	2	Cx	3	22.4512
8	HN24	1	2	Cx	3	20.8355
1	CC17	0	2	Cx	4	21.3896
2	CC18	0	2	Cx	4	27.3422
3	CC19	0	2	Cx	4	24.8177
4	CC20	0	2	Cx	4	21.278
5	HN21	1	2	Cx	4	21.209
6	HN22	1	2	Cx	4	20.624
7	HN23	1	2	Cx	4	22.3092
8	HN24	1	2	Cx	4	21.0679
1	CC17	0	2	Cx	5	21.7429
2	CC18	0	2	Cx	5	31.3229
3	CC19	0	2	Cx	5	22.8914
4	CC20	0	2	Cx	5	22.9776
5	HN21	1	2	Cx	5	22.5133
6	HN22	1	2	Cx	5	21.5187
7	HN23	1	2	Cx	5	24.1704
8	HN24	1	2	Cx	5	21.0525
1	CC17	0	2	Cx	6	20.9616
2	CC18	0	2	Cx	6	27.6632
3	CC19	0	2	Cx	6	22.5301
4	CC20	0	2	Cx	6	22.3596
5	HN21	1	2	Cx	6	21.7144
6	HN22	1	2	Cx	6	21.2879
7	HN23	1	2	Cx	6	21.7969
8	HN24	1	2	Cx	6	20.7481
1	CC17	0	2	Cx	7	20.8757
2	CC18	0	2	Cx	7	29.5003
3	CC19	0	2	Cx	7	21.7543
4	CC20	0	2	Cx	7	21.2591
5	HN21	1	2	Cx	7	20.8074
6	HN22	1	2	Cx	7	20.1237
7	HN23	1	2	Cx	7	22.9635
8	HN24	1	2	Cx	7	20.5193
1	CC17	0	2	Cx	8	20.7939
2	CC18	0	2	Cx	8	29.8476
3	CC19	0	2	Cx	8	22.8997
4	CC20	0	2	Cx	8	22.1784
5	HN21	1	2	Cx	8	23.225
6	HN22	1	2	Cx	8	21.3459
7	HN23	1	2	Cx	8	24.3067
8	HN24	1	2	Cx	8	20.8866
1	CC17	0	2	Cx	9	21.5266
2	CC18	0	2	Cx	9	33.0905
3	CC19	0	2	Cx	9	23.3721
4	CC20	0	2	Cx	9	21.4468
5	HN21	1	2	Cx	9	21.4403
6	HN22	1	2	Cx	9	19.3445
7	HN23	1	2	Cx	9	22.2329
8	HN24	1	2	Cx	9	20.8863
1	CC17	0	2	Cx	10	20.9845
2	CC18	0	2	Cx	10	25.8216
3	CC19	0	2	Cx	10	23.4932
4	CC20	0	2	Cx	10	25.121
5	HN21	1	2	Cx	10	21.4973
6	HN22	1	2	Cx	10	23.2153
7	HN23	1	2	Cx	10	22.2192
8	HN24	1	2	Cx	10	20.9788
1	CC17	0	2	Cx	11	20.6498
2	CC18	0	2	Cx	11	25.3056
3	CC19	0	2	Cx	11	24.9792
4	CC20	0	2	Cx	11	21.2618
5	HN21	1	2	Cx	11	21.4844
6	HN22	1	2	Cx	11	25.68
7	HN23	1	2	Cx	11	24.149
8	HN24	1	2	Cx	11	21.6684
1	CC17	0	2	Cx	12	20.8154
2	CC18	0	2	Cx	12	31.3411
3	CC19	0	2	Cx	12	29.227
4	CC20	0	2	Cx	12	23.067
5	HN21	1	2	Cx	12	23.6344
6	HN22	1	2	Cx	12	21.8522
7	HN23	1	2	Cx	12	22.1109
8	HN24	1	2	Cx	12	21.426
1	CC17	0	3	HC	0	22.4368
2	CC18	0	3	HC	0	24.8801
3	CC19	0	3	HC	0	24.0322
4	CC20	0	3	HC	0	21.7728
5	HN21	1	3	HC	0	21.0525
6	HN22	1	3	HC	0	25.0467
7	HN23	1	3	HC	0	23.4594
8	HN24	1	3	HC	0	22.4442
1	CC17	0	3	HC	1	22.9563
2	CC18	0	3	HC	1	28.0447
3	CC19	0	3	HC	1	23.5411
4	CC20	0	3	HC	1	24.2173
5	HN21	1	3	HC	1	22.3813
6	HN22	1	3	HC	1	23.4669
7	HN23	1	3	HC	1	22.5926
8	HN24	1	3	HC	1	23.3153
1	CC17	0	3	HC	2	23.6251
2	CC18	0	3	HC	2	29.3789
3	CC19	0	3	HC	2	25.6488
4	CC20	0	3	HC	2	21.0151
5	HN21	1	3	HC	2	22.8897
6	HN22	1	3	HC	2	23.212
7	HN23	1	3	HC	2	21.9549
8	HN24	1	3	HC	2	21.9742
1	CC17	0	3	HC	3	22.3524
2	CC18	0	3	HC	3	29.4133
3	CC19	0	3	HC	3	23.686
4	CC20	0	3	HC	3	22.7618
5	HN21	1	3	HC	3	22.2636
6	HN22	1	3	HC	3	21.4265
7	HN23	1	3	HC	3	23.0262
8	HN24	1	3	HC	3	22.1913
1	CC17	0	3	HC	4	22.3682
2	CC18	0	3	HC	4	27.7473
3	CC19	0	3	HC	4	27.2565
4	CC20	0	3	HC	4	21.4364
5	HN21	1	3	HC	4	21.7358
6	HN22	1	3	HC	4	22.4854
7	HN23	1	3	HC	4	21.6548
8	HN24	1	3	HC	4	21.8316
1	CC17	0	3	HC	5	21.5829
2	CC18	0	3	HC	5	28.3824
3	CC19	0	3	HC	5	21.9699
4	CC20	0	3	HC	5	21.9155
5	HN21	1	3	HC	5	21.1408
6	HN22	1	3	HC	5	23.0327
7	HN23	1	3	HC	5	21.4333
8	HN24	1	3	HC	5	21.9569
1	CC17	0	3	HC	6	22.1402
2	CC18	0	3	HC	6	24.6465
3	CC19	0	3	HC	6	21.8417
4	CC20	0	3	HC	6	27.1063
5	HN21	1	3	HC	6	21.0168
6	HN22	1	3	HC	6	21.4843
7	HN23	1	3	HC	6	22.1509
8	HN24	1	3	HC	6	21.6614
1	CC17	0	3	HC	7	21.2811
2	CC18	0	3	HC	7	32.8342
3	CC19	0	3	HC	7	23.6745
4	CC20	0	3	HC	7	28.3708
5	HN21	1	3	HC	7	20.8037
6	HN22	1	3	HC	7	20.6599
7	HN23	1	3	HC	7	21.6987
8	HN24	1	3	HC	7	21.1954
1	CC17	0	3	HC	8	21.4785
2	CC18	0	3	HC	8	25.0991
3	CC19	0	3	HC	8	20.946
4	CC20	0	3	HC	8	20.2638
5	HN21	1	3	HC	8	20.9218
6	HN22	1	3	HC	8	21.8299
7	HN23	1	3	HC	8	24.1027
8	HN24	1	3	HC	8	21.3197
1	CC17	0	3	HC	9	21.2737
2	CC18	0	3	HC	9	25.8794
3	CC19	0	3	HC	9	21.21
4	CC20	0	3	HC	9	22.4135
5	HN21	1	3	HC	9	21.6408
6	HN22	1	3	HC	9	20.6692
7	HN23	1	3	HC	9	22.5486
8	HN24	1	3	HC	9	21.5872
1	CC17	0	3	HC	10	21.4006
2	CC18	0	3	HC	10	24.7698
3	CC19	0	3	HC	10	22.7349
4	CC20	0	3	HC	10	19.96
5	HN21	1	3	HC	10	21.7351
6	HN22	1	3	HC	10	23.5149
7	HN23	1	3	HC	10	22.2002
8	HN24	1	3	HC	10	21.4751
1	CC17	0	3	HC	11	20.4321
2	CC18	0	3	HC	11	25.8526
3	CC19	0	3	HC	11	24.1546
4	CC20	0	3	HC	11	19.5765
5	HN21	1	3	HC	11	24.1191
6	HN22	1	3	HC	11	22.7919
7	HN23	1	3	HC	11	20.4343
8	HN24	1	3	HC	11	23.8376
1	CC17	0	3	HC	12	20.7633
2	CC18	0	3	HC	12	24.4646
3	CC19	0	3	HC	12	29.6271
4	CC20	0	3	HC	12	19.1939
5	HN21	1	3	HC	12	21.8161
6	HN22	1	3	HC	12	21.4353
7	HN23	1	3	HC	12	22.8618
8	HN24	1	3	HC	12	21.7608
1	CC17	0	4	HT	0	25.6404
2	CC18	0	4	HT	0	28.7723
3	CC19	0	4	HT	0	25.0148
4	CC20	0	4	HT	0	21.9355
5	HN21	1	4	HT	0	26.2154
6	HN22	1	4	HT	0	23.9313
7	HN23	1	4	HT	0	23.7538
8	HN24	1	4	HT	0	25.962
1	CC17	0	4	HT	1	26.2685
2	CC18	0	4	HT	1	29.8645
3	CC19	0	4	HT	1	24.3999
4	CC20	0	4	HT	1	22.2001
5	HN21	1	4	HT	1	24.9713
6	HN22	1	4	HT	1	22.674
7	HN23	1	4	HT	1	22.6294
8	HN24	1	4	HT	1	25.7547
1	CC17	0	4	HT	2	26.1585
2	CC18	0	4	HT	2	26.4429
3	CC19	0	4	HT	2	23.6236
4	CC20	0	4	HT	2	21.7326
5	HN21	1	4	HT	2	24.2612
6	HN22	1	4	HT	2	22.8954
7	HN23	1	4	HT	2	24.0455
8	HN24	1	4	HT	2	25.764
1	CC17	0	4	HT	3	25.8481
2	CC18	0	4	HT	3	28.395
3	CC19	0	4	HT	3	26.8612
4	CC20	0	4	HT	3	25.3077
5	HN21	1	4	HT	3	25.4819
6	HN22	1	4	HT	3	23.9938
7	HN23	1	4	HT	3	23.4067
8	HN24	1	4	HT	3	25.4873
1	CC17	0	4	HT	4	25.4319
2	CC18	0	4	HT	4	28.3025
3	CC19	0	4	HT	4	23.6881
4	CC20	0	4	HT	4	22.7106
5	HN21	1	4	HT	4	24.752
6	HN22	1	4	HT	4	23.7136
7	HN23	1	4	HT	4	23.4152
8	HN24	1	4	HT	4	25.0674
1	CC17	0	4	HT	5	24.6234
2	CC18	0	4	HT	5	26.46
3	CC19	0	4	HT	5	23.5436
4	CC20	0	4	HT	5	23.2457
5	HN21	1	4	HT	5	24.4005
6	HN22	1	4	HT	5	24.3427
7	HN23	1	4	HT	5	24.2539
8	HN24	1	4	HT	5	24.9106
1	CC17	0	4	HT	6	25.302
2	CC18	0	4	HT	6	30.6375
3	CC19	0	4	HT	6	24.1447
4	CC20	0	4	HT	6	21.6923
5	HN21	1	4	HT	6	25.3539
6	HN22	1	4	HT	6	24.2329
7	HN23	1	4	HT	6	23.9081
8	HN24	1	4	HT	6	24.4934
1	CC17	0	4	HT	7	24.3987
2	CC18	0	4	HT	7	26.103
3	CC19	0	4	HT	7	24.2434
4	CC20	0	4	HT	7	24.3829
5	HN21	1	4	HT	7	24.6369
6	HN22	1	4	HT	7	24.1595
7	HN23	1	4	HT	7	23.9862
8	HN24	1	4	HT	7	24.2679
1	CC17	0	4	HT	8	24.716
2	CC18	0	4	HT	8	27.7698
3	CC19	0	4	HT	8	25.9897
4	CC20	0	4	HT	8	21.9294
5	HN21	1	4	HT	8	24.5078
6	HN22	1	4	HT	8	24.9565
7	HN23	1	4	HT	8	24.0308
8	HN24	1	4	HT	8	23.9456
1	CC17	0	4	HT	9	24.9799
2	CC18	0	4	HT	9	24.4803
3	CC19	0	4	HT	9	22.3636
4	CC20	0	4	HT	9	20.4277
5	HN21	1	4	HT	9	25.4922
6	HN22	1	4	HT	9	23.016
7	HN23	1	4	HT	9	23.7016
8	HN24	1	4	HT	9	23.475
1	CC17	0	4	HT	10	23.9829
2	CC18	0	4	HT	10	26.0884
3	CC19	0	4	HT	10	22.8259
4	CC20	0	4	HT	10	20.8309
5	HN21	1	4	HT	10	25.8274
6	HN22	1	4	HT	10	22.1087
7	HN23	1	4	HT	10	23.4513
8	HN24	1	4	HT	10	24.4262
1	CC17	0	4	HT	11	24.6638
2	CC18	0	4	HT	11	27.6021
3	CC19	0	4	HT	11	22.0265
4	CC20	0	4	HT	11	20.5621
5	HN21	1	4	HT	11	24.7358
6	HN22	1	4	HT	11	21.0886
7	HN23	1	4	HT	11	24.2191
8	HN24	1	4	HT	11	25.1905
1	CC17	0	4	HT	12	24.4382
2	CC18	0	4	HT	12	27.6597
3	CC19	0	4	HT	12	21.6611
4	CC20	0	4	HT	12	20.037
5	HN21	1	4	HT	12	23.5272
6	HN22	1	4	HT	12	22.8593
7	HN23	1	4	HT	12	24.3355
8	HN24	1	4	HT	12	24.5124
1	CC17	0	6	SB	0	16.1973
2	CC18	0	6	SB	0	18.0942
3	CC19	0	6	SB	0	15.7091
4	CC20	0	6	SB	0	16.0853
5	HN21	1	6	SB	0	15.0676
6	HN22	1	6	SB	0	16.3471
7	HN23	1	6	SB	0	16.8113
8	HN24	1	6	SB	0	15.8564
1	CC17	0	6	SB	1	16.2276
2	CC18	0	6	SB	1	23.3129
3	CC19	0	6	SB	1	19.5935
4	CC20	0	6	SB	1	16.8932
5	HN21	1	6	SB	1	15.7852
6	HN22	1	6	SB	1	15.7539
7	HN23	1	6	SB	1	16.1511
8	HN24	1	6	SB	1	16.1538
1	CC17	0	6	SB	2	16.7357
2	CC18	0	6	SB	2	23.7768
3	CC19	0	6	SB	2	18.8245
4	CC20	0	6	SB	2	15.0915
5	HN21	1	6	SB	2	16.8091
6	HN22	1	6	SB	2	17.3106
7	HN23	1	6	SB	2	15.9551
8	HN24	1	6	SB	2	15.8012
1	CC17	0	6	SB	3	16.41
2	CC18	0	6	SB	3	24.4748
3	CC19	0	6	SB	3	17.0542
4	CC20	0	6	SB	3	18.2098
5	HN21	1	6	SB	3	16.2591
6	HN22	1	6	SB	3	15.3736
7	HN23	1	6	SB	3	18.587
8	HN24	1	6	SB	3	16.4308
1	CC17	0	6	SB	4	16.9394
2	CC18	0	6	SB	4	23.5313
3	CC19	0	6	SB	4	17.4709
4	CC20	0	6	SB	4	16.1287
5	HN21	1	6	SB	4	16.7867
6	HN22	1	6	SB	4	15.7031
7	HN23	1	6	SB	4	15.7889
8	HN24	1	6	SB	4	16.4854
1	CC17	0	6	SB	5	17.4386
2	CC18	0	6	SB	5	26.8405
3	CC19	0	6	SB	5	16.5542
4	CC20	0	6	SB	5	17.4153
5	HN21	1	6	SB	5	17.325
6	HN22	1	6	SB	5	15.775
7	HN23	1	6	SB	5	16.9396
8	HN24	1	6	SB	5	16.9219
1	CC17	0	6	SB	6	17.6841
2	CC18	0	6	SB	6	20.6268
3	CC19	0	6	SB	6	15.9857
4	CC20	0	6	SB	6	19.6846
5	HN21	1	6	SB	6	17.299
6	HN22	1	6	SB	6	16.0083
7	HN23	1	6	SB	6	16.8413
8	HN24	1	6	SB	6	17.0935
1	CC17	0	6	SB	7	17.6955
2	CC18	0	6	SB	7	25.5028
3	CC19	0	6	SB	7	16.9396
4	CC20	0	6	SB	7	21.8728
5	HN21	1	6	SB	7	17.0325
6	HN22	1	6	SB	7	15.9502
7	HN23	1	6	SB	7	17.3808
8	HN24	1	6	SB	7	17.089
1	CC17	0	6	SB	8	17.6253
2	CC18	0	6	SB	8	24.8562
3	CC19	0	6	SB	8	17.046
4	CC20	0	6	SB	8	17.6107
5	HN21	1	6	SB	8	18.5996
6	HN22	1	6	SB	8	16.3143
7	HN23	1	6	SB	8	18.4728
8	HN24	1	6	SB	8	17.4376
1	CC17	0	6	SB	9	18.0773
2	CC18	0	6	SB	9	26.7721
3	CC19	0	6	SB	9	18.0312
4	CC20	0	6	SB	9	19.1329
5	HN21	1	6	SB	9	18.1175
6	HN22	1	6	SB	9	15.5329
7	HN23	1	6	SB	9	18.1025
8	HN24	1	6	SB	9	17.7288
1	CC17	0	6	SB	10	18.2827
2	CC18	0	6	SB	10	21.6872
3	CC19	0	6	SB	10	20.0561
4	CC20	0	6	SB	10	17.4397
5	HN21	1	6	SB	10	17.7756
6	HN22	1	6	SB	10	16.7678
7	HN23	1	6	SB	10	19.0803
8	HN24	1	6	SB	10	17.2566
1	CC17	0	6	SB	11	17.953
2	CC18	0	6	SB	11	27.1426
3	CC19	0	6	SB	11	20.3423
4	CC20	0	6	SB	11	19.2594
5	HN21	1	6	SB	11	18.5131
6	HN22	1	6	SB	11	17.1126
7	HN23	1	6	SB	11	17.535
8	HN24	1	6	SB	11	18.7751
1	CC17	0	6	SB	12	18.0993
2	CC18	0	6	SB	12	22.5687
3	CC19	0	6	SB	12	27.03
4	CC20	0	6	SB	12	19.111
5	HN21	1	6	SB	12	18.0864
6	HN22	1	6	SB	12	17.203
7	HN23	1	6	SB	12	20.3059
8	HN24	1	6	SB	12	17.9931
1	CC17	0	5	WB	0	24.4507
2	CC18	0	5	WB	0	30.0878
3	CC19	0	5	WB	0	26.3722
4	CC20	0	5	WB	0	25.9287
5	HN21	1	5	WB	0	23.5519
6	HN22	1	5	WB	0	25.1702
7	HN23	1	5	WB	0	27.4334
8	HN24	1	5	WB	0	24.1285
1	CC17	0	5	WB	1	24.8131
2	CC18	0	5	WB	1	30.8879
3	CC19	0	5	WB	1	26.9461
4	CC20	0	5	WB	1	27.3393
5	HN21	1	5	WB	1	23.1858
6	HN22	1	5	WB	1	23.1475
7	HN23	1	5	WB	1	25.9085
8	HN24	1	5	WB	1	23.4792
1	CC17	0	5	WB	2	24.1169
2	CC18	0	5	WB	2	36.0156
3	CC19	0	5	WB	2	26.8717
4	CC20	0	5	WB	2	25.532
5	HN21	1	5	WB	2	25.4317
6	HN22	1	5	WB	2	23.9603
7	HN23	1	5	WB	2	24.7102
8	HN24	1	5	WB	2	22.8045
1	CC17	0	5	WB	3	23.9454
2	CC18	0	5	WB	3	30.9414
3	CC19	0	5	WB	3	25.7382
4	CC20	0	5	WB	3	24.2538
5	HN21	1	5	WB	3	23.0455
6	HN22	1	5	WB	3	22.6976
7	HN23	1	5	WB	3	24.7331
8	HN24	1	5	WB	3	23.2253
1	CC17	0	5	WB	4	23.0539
2	CC18	0	5	WB	4	28.4512
3	CC19	0	5	WB	4	24.9348
4	CC20	0	5	WB	4	25.3763
5	HN21	1	5	WB	4	21.7509
6	HN22	1	5	WB	4	22.382
7	HN23	1	5	WB	4	23.265
8	HN24	1	5	WB	4	22.6555
1	CC17	0	5	WB	5	22.8374
2	CC18	0	5	WB	5	28.081
3	CC19	0	5	WB	5	23.2351
4	CC20	0	5	WB	5	23.3984
5	HN21	1	5	WB	5	22.4078
6	HN22	1	5	WB	5	22.2541
7	HN23	1	5	WB	5	24.0357
8	HN24	1	5	WB	5	22.4442
1	CC17	0	5	WB	6	22.7204
2	CC18	0	5	WB	6	26.766
3	CC19	0	5	WB	6	23.6829
4	CC20	0	5	WB	6	24.1409
5	HN21	1	5	WB	6	22.2482
6	HN22	1	5	WB	6	22.3379
7	HN23	1	5	WB	6	23.3412
8	HN24	1	5	WB	6	22.3652
1	CC17	0	5	WB	7	22.5912
2	CC18	0	5	WB	7	29.1056
3	CC19	0	5	WB	7	23.5839
4	CC20	0	5	WB	7	24.5057
5	HN21	1	5	WB	7	21.3805
6	HN22	1	5	WB	7	21.8108
7	HN23	1	5	WB	7	23.7319
8	HN24	1	5	WB	7	22.2001
1	CC17	0	5	WB	8	22.3638
2	CC18	0	5	WB	8	27.9075
3	CC19	0	5	WB	8	24.2075
4	CC20	0	5	WB	8	22.1485
5	HN21	1	5	WB	8	22.2925
6	HN22	1	5	WB	8	23.4393
7	HN23	1	5	WB	8	25.5295
8	HN24	1	5	WB	8	22.154
1	CC17	0	5	WB	9	22.7634
2	CC18	0	5	WB	9	33.2439
3	CC19	0	5	WB	9	23.408
4	CC20	0	5	WB	9	22.4418
5	HN21	1	5	WB	9	22.1763
6	HN22	1	5	WB	9	21.135
7	HN23	1	5	WB	9	24.1425
8	HN24	1	5	WB	9	21.9644
1	CC17	0	5	WB	10	22.7061
2	CC18	0	5	WB	10	26.2806
3	CC19	0	5	WB	10	24.2017
4	CC20	0	5	WB	10	23.3493
5	HN21	1	5	WB	10	21.7485
6	HN22	1	5	WB	10	22.519
7	HN23	1	5	WB	10	24.1762
8	HN24	1	5	WB	10	22.3036
1	CC17	0	5	WB	11	22.511
2	CC18	0	5	WB	11	25.7669
3	CC19	0	5	WB	11	24.4047
4	CC20	0	5	WB	11	22.2445
5	HN21	1	5	WB	11	22.8672
6	HN22	1	5	WB	11	23.5827
7	HN23	1	5	WB	11	24.5304
8	HN24	1	5	WB	11	23.4334
1	CC17	0	5	WB	12	22.6204
2	CC18	0	5	WB	12	27.5699
3	CC19	0	5	WB	12	27.9188
4	CC20	0	5	WB	12	22.7292
5	HN21	1	5	WB	12	23.5652
6	HN22	1	5	WB	12	23.0231
7	HN23	1	5	WB	12	23.8859
8	HN24	1	5	WB	12	23.2408
1	CC17	0	7	SG	0	22.7
2	CC18	0	7	SG	0	25.1
3	CC19	0	7	SG	0	23.9
4	CC20	0	7	SG	0	22.1
5	HN21	1	7	SG	0	20.9
6	HN22	1	7	SG	0	20.9
7	HN23	1	7	SG	0	22.9
8	HN24	1	7	SG	0	21.8
1	CC17	0	7	SG	1	22.6
2	CC18	0	7	SG	1	27.2
3	CC19	0	7	SG	1	25.4
4	CC20	0	7	SG	1	23.2
5	HN21	1	7	SG	1	21.2
6	HN22	1	7	SG	1	21.3
7	HN23	1	7	SG	1	21.8
8	HN24	1	7	SG	1	21.5
1	CC17	0	7	SG	2	22.9
2	CC18	0	7	SG	2	31.7
3	CC19	0	7	SG	2	25
4	CC20	0	7	SG	2	21.5
5	HN21	1	7	SG	2	23.2
6	HN22	1	7	SG	2	21.8
7	HN23	1	7	SG	2	21.5
8	HN24	1	7	SG	2	21.2
1	CC17	0	7	SG	3	22.4
2	CC18	0	7	SG	3	30.4
3	CC19	0	7	SG	3	23.9
4	CC20	0	7	SG	3	22.6
5	HN21	1	7	SG	3	22.8
6	HN22	1	7	SG	3	20.8
7	HN23	1	7	SG	3	23.4
8	HN24	1	7	SG	3	21.4
1	CC17	0	7	SG	4	22.2
2	CC18	0	7	SG	4	27
3	CC19	0	7	SG	4	24.9
4	CC20	0	7	SG	4	21.7
5	HN21	1	7	SG	4	21.3
6	HN22	1	7	SG	4	21.3
7	HN23	1	7	SG	4	21.7
8	HN24	1	7	SG	4	21.7
1	CC17	0	7	SG	5	22.3
2	CC18	0	7	SG	5	30.6
3	CC19	0	7	SG	5	22.7
4	CC20	0	7	SG	5	22.5
5	HN21	1	7	SG	5	22.7
6	HN22	1	7	SG	5	21.7
7	HN23	1	7	SG	5	23.2
8	HN24	1	7	SG	5	21.6
1	CC17	0	7	SG	6	21.9
2	CC18	0	7	SG	6	25.5
3	CC19	0	7	SG	6	22.2
4	CC20	0	7	SG	6	22.7
5	HN21	1	7	SG	6	21.6
6	HN22	1	7	SG	6	21.3
7	HN23	1	7	SG	6	22.1
8	HN24	1	7	SG	6	21.5
1	CC17	0	7	SG	7	21.6
2	CC18	0	7	SG	7	29.2
3	CC19	0	7	SG	7	22.3
4	CC20	0	7	SG	7	23.3
5	HN21	1	7	SG	7	20.7
6	HN22	1	7	SG	7	20.7
7	HN23	1	7	SG	7	22.5
8	HN24	1	7	SG	7	21.2
1	CC17	0	7	SG	8	21.6
2	CC18	0	7	SG	8	28
3	CC19	0	7	SG	8	22.6
4	CC20	0	7	SG	8	21.8
5	HN21	1	7	SG	8	23
6	HN22	1	7	SG	8	21.4
7	HN23	1	7	SG	8	24.6
8	HN24	1	7	SG	8	21.6
1	CC17	0	7	SG	9	22
2	CC18	0	7	SG	9	32.4
3	CC19	0	7	SG	9	23.1
4	CC20	0	7	SG	9	22.2
5	HN21	1	7	SG	9	21.4
6	HN22	1	7	SG	9	20
7	HN23	1	7	SG	9	22.6
8	HN24	1	7	SG	9	21.4
1	CC17	0	7	SG	10	21.8
2	CC18	0	7	SG	10	25
3	CC19	0	7	SG	10	23.9
4	CC20	0	7	SG	10	23.2
5	HN21	1	7	SG	10	21.7
6	HN22	1	7	SG	10	23
7	HN23	1	7	SG	10	23
8	HN24	1	7	SG	10	21.2
1	CC17	0	7	SG	11	21.4
2	CC18	0	7	SG	11	26.1
3	CC19	0	7	SG	11	24.9
4	CC20	0	7	SG	11	21.6
5	HN21	1	7	SG	11	21.7
6	HN22	1	7	SG	11	23.7
7	HN23	1	7	SG	11	23
8	HN24	1	7	SG	11	22.3
1	CC17	0	7	SG	12	21.7
2	CC18	0	7	SG	12	27.5
3	CC19	0	7	SG	12	31
4	CC20	0	7	SG	12	23
5	HN21	1	7	SG	12	22.7
6	HN22	1	7	SG	12	21.3
7	HN23	1	7	SG	12	23
8	HN24	1	7	SG	12	21.8
1	CC17	0	8	WBsinLCR	0	23.1409
2	CC18	0	8	WBsinLCR	0	26.2642
3	CC19	0	8	WBsinLCR	0	25.0323
4	CC20	0	8	WBsinLCR	0	22.7057
5	HN21	1	8	WBsinLCR	0	21.935
6	HN22	1	8	WBsinLCR	0	23.3574
7	HN23	1	8	WBsinLCR	0	24.4274
8	HN24	1	8	WBsinLCR	0	22.6978
1	CC17	0	8	WBsinLCR	1	23.5443
2	CC18	0	8	WBsinLCR	1	28.1827
3	CC19	0	8	WBsinLCR	1	25.5457
4	CC20	0	8	WBsinLCR	1	23.6287
5	HN21	1	8	WBsinLCR	1	22.0341
6	HN22	1	8	WBsinLCR	1	21.8993
7	HN23	1	8	WBsinLCR	1	23.0686
8	HN24	1	8	WBsinLCR	1	22.3211
1	CC17	0	8	WBsinLCR	2	23.1976
2	CC18	0	8	WBsinLCR	2	30.5996
3	CC19	0	8	WBsinLCR	2	25.5496
4	CC20	0	8	WBsinLCR	2	22.0858
5	HN21	1	8	WBsinLCR	2	24.7966
6	HN22	1	8	WBsinLCR	2	22.7855
7	HN23	1	8	WBsinLCR	2	22.2984
8	HN24	1	8	WBsinLCR	2	21.7532
1	CC17	0	8	WBsinLCR	3	23.0925
2	CC18	0	8	WBsinLCR	3	30.1651
3	CC19	0	8	WBsinLCR	3	24.9446
4	CC20	0	8	WBsinLCR	3	23.1312
5	HN21	1	8	WBsinLCR	3	22.4012
6	HN22	1	8	WBsinLCR	3	21.7194
7	HN23	1	8	WBsinLCR	3	23.0812
8	HN24	1	8	WBsinLCR	3	22.4554
1	CC17	0	8	WBsinLCR	4	22.3051
2	CC18	0	8	WBsinLCR	4	27.7085
3	CC19	0	8	WBsinLCR	4	24.3277
4	CC20	0	8	WBsinLCR	4	22.5338
5	HN21	1	8	WBsinLCR	4	21.1604
6	HN22	1	8	WBsinLCR	4	21.5386
7	HN23	1	8	WBsinLCR	4	22.2321
8	HN24	1	8	WBsinLCR	4	21.9476
1	CC17	0	8	WBsinLCR	5	22.0977
2	CC18	0	8	WBsinLCR	5	27.4632
3	CC19	0	8	WBsinLCR	5	22.6121
4	CC20	0	8	WBsinLCR	5	22.7173
5	HN21	1	8	WBsinLCR	5	21.8424
6	HN22	1	8	WBsinLCR	5	21.5782
7	HN23	1	8	WBsinLCR	5	23.062
8	HN24	1	8	WBsinLCR	5	21.7518
1	CC17	0	8	WBsinLCR	6	22.0298
2	CC18	0	8	WBsinLCR	6	26.1971
3	CC19	0	8	WBsinLCR	6	23.0186
4	CC20	0	8	WBsinLCR	6	23.389
5	HN21	1	8	WBsinLCR	6	21.7554
6	HN22	1	8	WBsinLCR	6	21.7116
7	HN23	1	8	WBsinLCR	6	22.3406
8	HN24	1	8	WBsinLCR	6	21.6585
1	CC17	0	8	WBsinLCR	7	21.8571
2	CC18	0	8	WBsinLCR	7	28.4705
3	CC19	0	8	WBsinLCR	7	23.0943
4	CC20	0	8	WBsinLCR	7	23.6967
5	HN21	1	8	WBsinLCR	7	20.9064
6	HN22	1	8	WBsinLCR	7	21.1675
7	HN23	1	8	WBsinLCR	7	22.6918
8	HN24	1	8	WBsinLCR	7	21.4797
1	CC17	0	8	WBsinLCR	8	21.6156
2	CC18	0	8	WBsinLCR	8	26.8825
3	CC19	0	8	WBsinLCR	8	23.57
4	CC20	0	8	WBsinLCR	8	21.4203
5	HN21	1	8	WBsinLCR	8	21.7841
6	HN22	1	8	WBsinLCR	8	22.8825
7	HN23	1	8	WBsinLCR	8	24.4852
8	HN24	1	8	WBsinLCR	8	21.4499
1	CC17	0	8	WBsinLCR	9	21.9795
2	CC18	0	8	WBsinLCR	9	31.4346
3	CC19	0	8	WBsinLCR	9	22.9532
4	CC20	0	8	WBsinLCR	9	21.7791
5	HN21	1	8	WBsinLCR	9	21.6707
6	HN22	1	8	WBsinLCR	9	20.53
7	HN23	1	8	WBsinLCR	9	23.1721
8	HN24	1	8	WBsinLCR	9	21.3029
1	CC17	0	8	WBsinLCR	10	21.9453
2	CC18	0	8	WBsinLCR	10	25.6218
3	CC19	0	8	WBsinLCR	10	23.5805
4	CC20	0	8	WBsinLCR	10	22.897
5	HN21	1	8	WBsinLCR	10	21.276
6	HN22	1	8	WBsinLCR	10	21.9059
7	HN23	1	8	WBsinLCR	10	23.2971
8	HN24	1	8	WBsinLCR	10	21.6388
1	CC17	0	8	WBsinLCR	11	21.7039
2	CC18	0	8	WBsinLCR	11	25.4716
3	CC19	0	8	WBsinLCR	11	23.8461
4	CC20	0	8	WBsinLCR	11	21.6258
5	HN21	1	8	WBsinLCR	11	22.4001
6	HN22	1	8	WBsinLCR	11	22.9852
7	HN23	1	8	WBsinLCR	11	23.506
8	HN24	1	8	WBsinLCR	11	22.74
1	CC17	0	8	WBsinLCR	12	21.8293
2	CC18	0	8	WBsinLCR	12	26.6849
3	CC19	0	8	WBsinLCR	12	27.1344
4	CC20	0	8	WBsinLCR	12	22.1369
5	HN21	1	8	WBsinLCR	12	23.0848
6	HN22	1	8	WBsinLCR	12	22.6002
7	HN23	1	8	WBsinLCR	12	22.9342
8	HN24	1	8	WBsinLCR	12	22.6342

## Sheet: Hoja1
Grupo	Animal	Región	Region	Tiempo	ValorADC
1	CC17	CP	1	0	0.022936
1	CC18	CP	1	0	0.0243967
1	CC19	CP	1	0	0.0238107
1	CC20	CP	1	0	0.0221255
2	HN21	CP	1	0	0.0205053
2	HN22	CP	1	0	0.0205273
2	HN23	CP	1	0	0.0223243
2	HN24	CP	1	0	0.0217625
1	CC17	CP	1	1	0.023026
1	CC18	CP	1	1	0.0268922
1	CC19	CP	1	1	0.026443
1	CC20	CP	1	1	0.0226567
2	HN21	CP	1	1	0.0205086
2	HN22	CP	1	1	0.0208894
2	HN23	CP	1	1	0.0215049
2	HN24	CP	1	1	0.0214552
1	CC17	CP	1	2	0.0231881
1	CC18	CP	1	2	0.0301228
1	CC19	CP	1	2	0.0249155
1	CC20	CP	1	2	0.0213755
2	HN21	CP	1	2	0.0230639
2	HN22	CP	1	2	0.0221608
2	HN23	CP	1	2	0.0214028
2	HN24	CP	1	2	0.0214282
1	CC17	CP	1	3	0.0229201
1	CC18	CP	1	3	0.0292745
1	CC19	CP	1	3	0.0240334
1	CC20	CP	1	3	0.0235429
2	HN21	CP	1	3	0.0229104
2	HN22	CP	1	3	0.0208609
2	HN23	CP	1	3	0.0244243
2	HN24	CP	1	3	0.0216916
1	CC17	CP	1	4	0.022766
1	CC18	CP	1	4	0.0265619
1	CC19	CP	1	4	0.024125
1	CC20	CP	1	4	0.022184
2	HN21	CP	1	4	0.0212515
2	HN22	CP	1	4	0.0216145
2	HN23	CP	1	4	0.0212346
2	HN24	CP	1	4	0.0221295
1	CC17	CP	1	5	0.0230582
1	CC18	CP	1	5	0.0307521
1	CC19	CP	1	5	0.0227375
1	CC20	CP	1	5	0.0221886
2	HN21	CP	1	5	0.0232267
2	HN22	CP	1	5	0.0216143
2	HN23	CP	1	5	0.0231252
2	HN24	CP	1	5	0.0218978
1	CC17	CP	1	6	0.0225352
1	CC18	CP	1	6	0.0243586
1	CC19	CP	1	6	0.0217376
1	CC20	CP	1	6	0.0214558
2	HN21	CP	1	6	0.0217797
2	HN22	CP	1	6	0.0212639
2	HN23	CP	1	6	0.0222665
2	HN24	CP	1	6	0.0219395
1	CC17	CP	1	7	0.022369
1	CC18	CP	1	7	0.0280659
1	CC19	CP	1	7	0.0223714
1	CC20	CP	1	7	0.0235
2	HN21	CP	1	7	0.0206759
2	HN22	CP	1	7	0.021232
2	HN23	CP	1	7	0.0224749
2	HN24	CP	1	7	0.021781
1	CC17	CP	1	8	0.0222432
1	CC18	CP	1	8	0.0275451
1	CC19	CP	1	8	0.0229593
1	CC20	CP	1	8	0.0219576
2	HN21	CP	1	8	0.0234932
2	HN22	CP	1	8	0.0214021
2	HN23	CP	1	8	0.0249891
2	HN24	CP	1	8	0.0221354
1	CC17	CP	1	9	0.0226449
1	CC18	CP	1	9	0.0336301
1	CC19	CP	1	9	0.0235194
1	CC20	CP	1	9	0.0227732
2	HN21	CP	1	9	0.021395
2	HN22	CP	1	9	0.0203092
2	HN23	CP	1	9	0.0229667
2	HN24	CP	1	9	0.0216424
1	CC17	CP	1	10	0.0226265
1	CC18	CP	1	10	0.0246008
1	CC19	CP	1	10	0.0249493
1	CC20	CP	1	10	0.0224669
2	HN21	CP	1	10	0.0217216
2	HN22	CP	1	10	0.0226754
2	HN23	CP	1	10	0.0238815
2	HN24	CP	1	10	0.0212561
1	CC17	CP	1	11	0.0223883
1	CC18	CP	1	11	0.0267452
1	CC19	CP	1	11	0.025082
1	CC20	CP	1	11	0.0227767
2	HN21	CP	1	11	0.0211733
2	HN22	CP	1	11	0.0222945
2	HN23	CP	1	11	0.0229715
2	HN24	CP	1	11	0.0223085
1	CC17	CP	1	12	0.0227105
1	CC18	CP	1	12	0.0257005
1	CC19	CP	1	12	0.0342173
1	CC20	CP	1	12	0.0242161
2	HN21	CP	1	12	0.0224049
2	HN22	CP	1	12	0.0208627
2	HN23	CP	1	12	0.023709
2	HN24	CP	1	12	0.0220204
1	CC17	Cx	2	0	0.0224089
1	CC18	Cx	2	0	0.0263292
1	CC19	Cx	2	0	0.0238476
1	CC20	Cx	2	0	0.022202
2	HN21	Cx	2	0	0.0214839
2	HN22	Cx	2	0	0.0204678
2	HN23	Cx	2	0	0.0232649
2	HN24	Cx	2	0	0.0216009
1	CC17	Cx	2	1	0.0219354
1	CC18	Cx	2	1	0.0274549
1	CC19	Cx	2	1	0.0252279
1	CC20	Cx	2	1	0.023466
2	HN21	Cx	2	1	0.0218773
2	HN22	Cx	2	1	0.021344
2	HN23	Cx	2	1	0.0218819
2	HN24	Cx	2	1	0.0208514
1	CC17	Cx	2	2	0.0220549
1	CC18	Cx	2	2	0.0350572
1	CC19	Cx	2	2	0.0247912
1	CC20	Cx	2	2	0.0218675
2	HN21	Cx	2	2	0.0234474
2	HN22	Cx	2	2	0.0209167
2	HN23	Cx	2	2	0.0214689
2	HN24	Cx	2	2	0.0206659
1	CC17	Cx	2	3	0.0216573
1	CC18	Cx	2	3	0.0324086
1	CC19	Cx	2	3	0.0238876
1	CC20	Cx	2	3	0.021529
2	HN21	Cx	2	3	0.0228002
2	HN22	Cx	2	3	0.0205692
2	HN23	Cx	2	3	0.0224512
2	HN24	Cx	2	3	0.0208355
1	CC17	Cx	2	4	0.0213896
1	CC18	Cx	2	4	0.0273422
1	CC19	Cx	2	4	0.0248177
1	CC20	Cx	2	4	0.021278
2	HN21	Cx	2	4	0.021209
2	HN22	Cx	2	4	0.020624
2	HN23	Cx	2	4	0.0223092
2	HN24	Cx	2	4	0.0210679
1	CC17	Cx	2	5	0.0217429
1	CC18	Cx	2	5	0.0313229
1	CC19	Cx	2	5	0.0228914
1	CC20	Cx	2	5	0.0229776
2	HN21	Cx	2	5	0.0225133
2	HN22	Cx	2	5	0.0215187
2	HN23	Cx	2	5	0.0241704
2	HN24	Cx	2	5	0.0210525
1	CC17	Cx	2	6	0.0209616
1	CC18	Cx	2	6	0.0276632
1	CC19	Cx	2	6	0.0225301
1	CC20	Cx	2	6	0.0223596
2	HN21	Cx	2	6	0.0217144
2	HN22	Cx	2	6	0.0212879
2	HN23	Cx	2	6	0.0217969
2	HN24	Cx	2	6	0.0207481
1	CC17	Cx	2	7	0.0208757
1	CC18	Cx	2	7	0.0295003
1	CC19	Cx	2	7	0.0217543
1	CC20	Cx	2	7	0.0212591
2	HN21	Cx	2	7	0.0208074
2	HN22	Cx	2	7	0.0201237
2	HN23	Cx	2	7	0.0229635
2	HN24	Cx	2	7	0.0205193
1	CC17	Cx	2	8	0.0207939
1	CC18	Cx	2	8	0.0298476
1	CC19	Cx	2	8	0.0228997
1	CC20	Cx	2	8	0.0221784
2	HN21	Cx	2	8	0.023225
2	HN22	Cx	2	8	0.0213459
2	HN23	Cx	2	8	0.0243067
2	HN24	Cx	2	8	0.0208866
1	CC17	Cx	2	9	0.0215266
1	CC18	Cx	2	9	0.0330905
1	CC19	Cx	2	9	0.0233721
1	CC20	Cx	2	9	0.0214468
2	HN21	Cx	2	9	0.0214403
2	HN22	Cx	2	9	0.0193445
2	HN23	Cx	2	9	0.0222329
2	HN24	Cx	2	9	0.0208863
1	CC17	Cx	2	10	0.0209845
1	CC18	Cx	2	10	0.0258216
1	CC19	Cx	2	10	0.0234932
1	CC20	Cx	2	10	0.025121
2	HN21	Cx	2	10	0.0214973
2	HN22	Cx	2	10	0.0232153
2	HN23	Cx	2	10	0.0222192
2	HN24	Cx	2	10	0.0209788
1	CC17	Cx	2	11	0.0206498
1	CC18	Cx	2	11	0.0253056
1	CC19	Cx	2	11	0.0249792
1	CC20	Cx	2	11	0.0212618
2	HN21	Cx	2	11	0.0214844
2	HN22	Cx	2	11	0.02568
2	HN23	Cx	2	11	0.024149
2	HN24	Cx	2	11	0.0216684
1	CC17	Cx	2	12	0.0208154
1	CC18	Cx	2	12	0.0313411
1	CC19	Cx	2	12	0.029227
1	CC20	Cx	2	12	0.023067
2	HN21	Cx	2	12	0.0236344
2	HN22	Cx	2	12	0.0218522
2	HN23	Cx	2	12	0.0221109
2	HN24	Cx	2	12	0.021426
1	CC17	HC	3	0	0.0224368
1	CC18	HC	3	0	0.0248801
1	CC19	HC	3	0	0.0240322
1	CC20	HC	3	0	0.0217728
2	HN21	HC	3	0	0.0210525
2	HN22	HC	3	0	0.0250467
2	HN23	HC	3	0	0.0234594
2	HN24	HC	3	0	0.0224442
1	CC17	HC	3	1	0.0229563
1	CC18	HC	3	1	0.0280447
1	CC19	HC	3	1	0.0235411
1	CC20	HC	3	1	0.0242173
2	HN21	HC	3	1	0.0223813
2	HN22	HC	3	1	0.0234669
2	HN23	HC	3	1	0.0225926
2	HN24	HC	3	1	0.0233153
1	CC17	HC	3	2	0.0236251
1	CC18	HC	3	2	0.0293789
1	CC19	HC	3	2	0.0256488
1	CC20	HC	3	2	0.0210151
2	HN21	HC	3	2	0.0228897
2	HN22	HC	3	2	0.023212
2	HN23	HC	3	2	0.0219549
2	HN24	HC	3	2	0.0219742
1	CC17	HC	3	3	0.0223524
1	CC18	HC	3	3	0.0294133
1	CC19	HC	3	3	0.023686
1	CC20	HC	3	3	0.0227618
2	HN21	HC	3	3	0.0222636
2	HN22	HC	3	3	0.0214265
2	HN23	HC	3	3	0.0230262
2	HN24	HC	3	3	0.0221913
1	CC17	HC	3	4	0.0223682
1	CC18	HC	3	4	0.0277473
1	CC19	HC	3	4	0.0272565
1	CC20	HC	3	4	0.0214364
2	HN21	HC	3	4	0.0217358
2	HN22	HC	3	4	0.0224854
2	HN23	HC	3	4	0.0216548
2	HN24	HC	3	4	0.0218316
1	CC17	HC	3	5	0.0215829
1	CC18	HC	3	5	0.0283824
1	CC19	HC	3	5	0.0219699
1	CC20	HC	3	5	0.0219155
2	HN21	HC	3	5	0.0211408
2	HN22	HC	3	5	0.0230327
2	HN23	HC	3	5	0.0214333
2	HN24	HC	3	5	0.0219569
1	CC17	HC	3	6	0.0221402
1	CC18	HC	3	6	0.0246465
1	CC19	HC	3	6	0.0218417
1	CC20	HC	3	6	0.0271063
2	HN21	HC	3	6	0.0210168
2	HN22	HC	3	6	0.0214843
2	HN23	HC	3	6	0.0221509
2	HN24	HC	3	6	0.0216614
1	CC17	HC	3	7	0.0212811
1	CC18	HC	3	7	0.0328342
1	CC19	HC	3	7	0.0236745
1	CC20	HC	3	7	0.0283708
2	HN21	HC	3	7	0.0208037
2	HN22	HC	3	7	0.0206599
2	HN23	HC	3	7	0.0216987
2	HN24	HC	3	7	0.0211954
1	CC17	HC	3	8	0.0214785
1	CC18	HC	3	8	0.0250991
1	CC19	HC	3	8	0.020946
1	CC20	HC	3	8	0.0202638
2	HN21	HC	3	8	0.0209218
2	HN22	HC	3	8	0.0218299
2	HN23	HC	3	8	0.0241027
2	HN24	HC	3	8	0.0213197
1	CC17	HC	3	9	0.0212737
1	CC18	HC	3	9	0.0258794
1	CC19	HC	3	9	0.02121
1	CC20	HC	3	9	0.0224135
2	HN21	HC	3	9	0.0216408
2	HN22	HC	3	9	0.0206692
2	HN23	HC	3	9	0.0225486
2	HN24	HC	3	9	0.0215872
1	CC17	HC	3	10	0.0214006
1	CC18	HC	3	10	0.0247698
1	CC19	HC	3	10	0.0227349
1	CC20	HC	3	10	0.01996
2	HN21	HC	3	10	0.0217351
2	HN22	HC	3	10	0.0235149
2	HN23	HC	3	10	0.0222002
2	HN24	HC	3	10	0.0214751
1	CC17	HC	3	11	0.0204321
1	CC18	HC	3	11	0.0258526
1	CC19	HC	3	11	0.0241546
1	CC20	HC	3	11	0.0195765
2	HN21	HC	3	11	0.0241191
2	HN22	HC	3	11	0.0227919
2	HN23	HC	3	11	0.0204343
2	HN24	HC	3	11	0.0238376
1	CC17	HC	3	12	0.0207633
1	CC18	HC	3	12	0.0244646
1	CC19	HC	3	12	0.0296271
1	CC20	HC	3	12	0.0191939
2	HN21	HC	3	12	0.0218161
2	HN22	HC	3	12	0.0214353
2	HN23	HC	3	12	0.0228618
2	HN24	HC	3	12	0.0217608
1	CC17	HT	4	0	0.0256404
1	CC18	HT	4	0	0.0287723
1	CC19	HT	4	0	0.0250148
1	CC20	HT	4	0	0.0219355
2	HN21	HT	4	0	0.0262154
2	HN22	HT	4	0	0.0239313
2	HN23	HT	4	0	0.0237538
2	HN24	HT	4	0	0.025962
1	CC17	HT	4	1	0.0262685
1	CC18	HT	4	1	0.0298645
1	CC19	HT	4	1	0.0243999
1	CC20	HT	4	1	0.0222001
2	HN21	HT	4	1	0.0249713
2	HN22	HT	4	1	0.022674
2	HN23	HT	4	1	0.0226294
2	HN24	HT	4	1	0.0257547
1	CC17	HT	4	2	0.0261585
1	CC18	HT	4	2	0.0264429
1	CC19	HT	4	2	0.0236236
1	CC20	HT	4	2	0.0217326
2	HN21	HT	4	2	0.0242612
2	HN22	HT	4	2	0.0228954
2	HN23	HT	4	2	0.0240455
2	HN24	HT	4	2	0.025764
1	CC17	HT	4	3	0.0258481
1	CC18	HT	4	3	0.028395
1	CC19	HT	4	3	0.0268612
1	CC20	HT	4	3	0.0253077
2	HN21	HT	4	3	0.0254819
2	HN22	HT	4	3	0.0239938
2	HN23	HT	4	3	0.0234067
2	HN24	HT	4	3	0.0254873
1	CC17	HT	4	4	0.0254319
1	CC18	HT	4	4	0.0283025
1	CC19	HT	4	4	0.0236881
1	CC20	HT	4	4	0.0227106
2	HN21	HT	4	4	0.024752
2	HN22	HT	4	4	0.0237136
2	HN23	HT	4	4	0.0234152
2	HN24	HT	4	4	0.0250674
1	CC17	HT	4	5	0.0246234
1	CC18	HT	4	5	0.02646
1	CC19	HT	4	5	0.0235436
1	CC20	HT	4	5	0.0232457
2	HN21	HT	4	5	0.0244005
2	HN22	HT	4	5	0.0243427
2	HN23	HT	4	5	0.0242539
2	HN24	HT	4	5	0.0249106
1	CC17	HT	4	6	0.025302
1	CC18	HT	4	6	0.0306375
1	CC19	HT	4	6	0.0241447
1	CC20	HT	4	6	0.0216923
2	HN21	HT	4	6	0.0253539
2	HN22	HT	4	6	0.0242329
2	HN23	HT	4	6	0.0239081
2	HN24	HT	4	6	0.0244934
1	CC17	HT	4	7	0.0243987
1	CC18	HT	4	7	0.026103
1	CC19	HT	4	7	0.0242434
1	CC20	HT	4	7	0.0243829
2	HN21	HT	4	7	0.0246369
2	HN22	HT	4	7	0.0241595
2	HN23	HT	4	7	0.0239862
2	HN24	HT	4	7	0.0242679
1	CC17	HT	4	8	0.024716
1	CC18	HT	4	8	0.0277698
1	CC19	HT	4	8	0.0259897
1	CC20	HT	4	8	0.0219294
2	HN21	HT	4	8	0.0245078
2	HN22	HT	4	8	0.0249565
2	HN23	HT	4	8	0.0240308
2	HN24	HT	4	8	0.0239456
1	CC17	HT	4	9	0.0249799
1	CC18	HT	4	9	0.0244803
1	CC19	HT	4	9	0.0223636
1	CC20	HT	4	9	0.0204277
2	HN21	HT	4	9	0.0254922
2	HN22	HT	4	9	0.023016
2	HN23	HT	4	9	0.0237016
2	HN24	HT	4	9	0.023475
1	CC17	HT	4	10	0.0239829
1	CC18	HT	4	10	0.0260884
1	CC19	HT	4	10	0.0228259
1	CC20	HT	4	10	0.0208309
2	HN21	HT	4	10	0.0258274
2	HN22	HT	4	10	0.0221087
2	HN23	HT	4	10	0.0234513
2	HN24	HT	4	10	0.0244262
1	CC17	HT	4	11	0.0246638
1	CC18	HT	4	11	0.0276021
1	CC19	HT	4	11	0.0220265
1	CC20	HT	4	11	0.0205621
2	HN21	HT	4	11	0.0247358
2	HN22	HT	4	11	0.0210886
2	HN23	HT	4	11	0.0242191
2	HN24	HT	4	11	0.0251905
1	CC17	HT	4	12	0.0244382
1	CC18	HT	4	12	0.0276597
1	CC19	HT	4	12	0.0216611
1	CC20	HT	4	12	0.020037
2	HN21	HT	4	12	0.0235272
2	HN22	HT	4	12	0.0228593
2	HN23	HT	4	12	0.0243355
2	HN24	HT	4	12	0.0245124
1	CC17	SB	5	0	0.0161973
1	CC18	SB	5	0	0.0180942
1	CC19	SB	5	0	0.0157091
1	CC20	SB	5	0	0.0160853
2	HN21	SB	5	0	0.0150676
2	HN22	SB	5	0	0.0163471
2	HN23	SB	5	0	0.0168113
2	HN24	SB	5	0	0.0158564
1	CC17	SB	5	1	0.0162276
1	CC18	SB	5	1	0.0233129
1	CC19	SB	5	1	0.0195935
1	CC20	SB	5	1	0.0168932
2	HN21	SB	5	1	0.0157852
2	HN22	SB	5	1	0.0157539
2	HN23	SB	5	1	0.0161511
2	HN24	SB	5	1	0.0161538
1	CC17	SB	5	2	0.0167357
1	CC18	SB	5	2	0.0237768
1	CC19	SB	5	2	0.0188245
1	CC20	SB	5	2	0.0150915
2	HN21	SB	5	2	0.0168091
2	HN22	SB	5	2	0.0173106
2	HN23	SB	5	2	0.0159551
2	HN24	SB	5	2	0.0158012
1	CC17	SB	5	3	0.01641
1	CC18	SB	5	3	0.0244748
1	CC19	SB	5	3	0.0170542
1	CC20	SB	5	3	0.0182098
2	HN21	SB	5	3	0.0162591
2	HN22	SB	5	3	0.0153736
2	HN23	SB	5	3	0.018587
2	HN24	SB	5	3	0.0164308
1	CC17	SB	5	4	0.0169394
1	CC18	SB	5	4	0.0235313
1	CC19	SB	5	4	0.0174709
1	CC20	SB	5	4	0.0161287
2	HN21	SB	5	4	0.0167867
2	HN22	SB	5	4	0.0157031
2	HN23	SB	5	4	0.0157889
2	HN24	SB	5	4	0.0164854
1	CC17	SB	5	5	0.0174386
1	CC18	SB	5	5	0.0268405
1	CC19	SB	5	5	0.0165542
1	CC20	SB	5	5	0.0174153
2	HN21	SB	5	5	0.017325
2	HN22	SB	5	5	0.015775
2	HN23	SB	5	5	0.0169396
2	HN24	SB	5	5	0.0169219
1	CC17	SB	5	6	0.0176841
1	CC18	SB	5	6	0.0206268
1	CC19	SB	5	6	0.0159857
1	CC20	SB	5	6	0.0196846
2	HN21	SB	5	6	0.017299
2	HN22	SB	5	6	0.0160083
2	HN23	SB	5	6	0.0168413
2	HN24	SB	5	6	0.0170935
1	CC17	SB	5	7	0.0176955
1	CC18	SB	5	7	0.0255028
1	CC19	SB	5	7	0.0169396
1	CC20	SB	5	7	0.0218728
2	HN21	SB	5	7	0.0170325
2	HN22	SB	5	7	0.0159502
2	HN23	SB	5	7	0.0173808
2	HN24	SB	5	7	0.017089
1	CC17	SB	5	8	0.0176253
1	CC18	SB	5	8	0.0248562
1	CC19	SB	5	8	0.017046
1	CC20	SB	5	8	0.0176107
2	HN21	SB	5	8	0.0185996
2	HN22	SB	5	8	0.0163143
2	HN23	SB	5	8	0.0184728
2	HN24	SB	5	8	0.0174376
1	CC17	SB	5	9	0.0180773
1	CC18	SB	5	9	0.0267721
1	CC19	SB	5	9	0.0180312
1	CC20	SB	5	9	0.0191329
2	HN21	SB	5	9	0.0181175
2	HN22	SB	5	9	0.0155329
2	HN23	SB	5	9	0.0181025
2	HN24	SB	5	9	0.0177288
1	CC17	SB	5	10	0.0182827
1	CC18	SB	5	10	0.0216872
1	CC19	SB	5	10	0.0200561
1	CC20	SB	5	10	0.0174397
2	HN21	SB	5	10	0.0177756
2	HN22	SB	5	10	0.0167678
2	HN23	SB	5	10	0.0190803
2	HN24	SB	5	10	0.0172566
1	CC17	SB	5	11	0.017953
1	CC18	SB	5	11	0.0271426
1	CC19	SB	5	11	0.0203423
1	CC20	SB	5	11	0.0192594
2	HN21	SB	5	11	0.0185131
2	HN22	SB	5	11	0.0171126
2	HN23	SB	5	11	0.017535
2	HN24	SB	5	11	0.0187751
1	CC17	SB	5	12	0.0180993
1	CC18	SB	5	12	0.0225687
1	CC19	SB	5	12	0.02703
1	CC20	SB	5	12	0.019111
2	HN21	SB	5	12	0.0180864
2	HN22	SB	5	12	0.017203
2	HN23	SB	5	12	0.0203059
2	HN24	SB	5	12	0.0179931
1	CC17	WB	6	0	0.0244507
1	CC18	WB	6	0	0.0300878
1	CC19	WB	6	0	0.0263722
1	CC20	WB	6	0	0.0259287
2	HN21	WB	6	0	0.0235519
2	HN22	WB	6	0	0.0251702
2	HN23	WB	6	0	0.0274334
2	HN24	WB	6	0	0.0241285
1	CC17	WB	6	1	0.0248131
1	CC18	WB	6	1	0.0308879
1	CC19	WB	6	1	0.0269461
1	CC20	WB	6	1	0.0273393
2	HN21	WB	6	1	0.0231858
2	HN22	WB	6	1	0.0231475
2	HN23	WB	6	1	0.0259085
2	HN24	WB	6	1	0.0234792
1	CC17	WB	6	2	0.0241169
1	CC18	WB	6	2	0.0360156
1	CC19	WB	6	2	0.0268717
1	CC20	WB	6	2	0.025532
2	HN21	WB	6	2	0.0254317
2	HN22	WB	6	2	0.0239603
2	HN23	WB	6	2	0.0247102
2	HN24	WB	6	2	0.0228045
1	CC17	WB	6	3	0.0239454
1	CC18	WB	6	3	0.0309414
1	CC19	WB	6	3	0.0257382
1	CC20	WB	6	3	0.0242538
2	HN21	WB	6	3	0.0230455
2	HN22	WB	6	3	0.0226976
2	HN23	WB	6	3	0.0247331
2	HN24	WB	6	3	0.0232253
1	CC17	WB	6	4	0.0230539
1	CC18	WB	6	4	0.0284512
1	CC19	WB	6	4	0.0249348
1	CC20	WB	6	4	0.0253763
2	HN21	WB	6	4	0.0217509
2	HN22	WB	6	4	0.022382
2	HN23	WB	6	4	0.023265
2	HN24	WB	6	4	0.0226555
1	CC17	WB	6	5	0.0228374
1	CC18	WB	6	5	0.028081
1	CC19	WB	6	5	0.0232351
1	CC20	WB	6	5	0.0233984
2	HN21	WB	6	5	0.0224078
2	HN22	WB	6	5	0.0222541
2	HN23	WB	6	5	0.0240357
2	HN24	WB	6	5	0.0224442
1	CC17	WB	6	6	0.0227204
1	CC18	WB	6	6	0.026766
1	CC19	WB	6	6	0.0236829
1	CC20	WB	6	6	0.0241409
2	HN21	WB	6	6	0.0222482
2	HN22	WB	6	6	0.0223379
2	HN23	WB	6	6	0.0233412
2	HN24	WB	6	6	0.0223652
1	CC17	WB	6	7	0.0225912
1	CC18	WB	6	7	0.0291056
1	CC19	WB	6	7	0.0235839
1	CC20	WB	6	7	0.0245057
2	HN21	WB	6	7	0.0213805
2	HN22	WB	6	7	0.0218108
2	HN23	WB	6	7	0.0237319
2	HN24	WB	6	7	0.0222001
1	CC17	WB	6	8	0.0223638
1	CC18	WB	6	8	0.0279075
1	CC19	WB	6	8	0.0242075
1	CC20	WB	6	8	0.0221485
2	HN21	WB	6	8	0.0222925
2	HN22	WB	6	8	0.0234393
2	HN23	WB	6	8	0.0255295
2	HN24	WB	6	8	0.022154
1	CC17	WB	6	9	0.0227634
1	CC18	WB	6	9	0.0332439
1	CC19	WB	6	9	0.023408
1	CC20	WB	6	9	0.0224418
2	HN21	WB	6	9	0.0221763
2	HN22	WB	6	9	0.021135
2	HN23	WB	6	9	0.0241425
2	HN24	WB	6	9	0.0219644
1	CC17	WB	6	10	0.0227061
1	CC18	WB	6	10	0.0262806
1	CC19	WB	6	10	0.0242017
1	CC20	WB	6	10	0.0233493
2	HN21	WB	6	10	0.0217485
2	HN22	WB	6	10	0.022519
2	HN23	WB	6	10	0.0241762
2	HN24	WB	6	10	0.0223036
1	CC17	WB	6	11	0.022511
1	CC18	WB	6	11	0.0257669
1	CC19	WB	6	11	0.0244047
1	CC20	WB	6	11	0.0222445
2	HN21	WB	6	11	0.0228672
2	HN22	WB	6	11	0.0235827
2	HN23	WB	6	11	0.0245304
2	HN24	WB	6	11	0.0234334
1	CC17	WB	6	12	0.0226204
1	CC18	WB	6	12	0.0275699
1	CC19	WB	6	12	0.0279188
1	CC20	WB	6	12	0.0227292
2	HN21	WB	6	12	0.0235652
2	HN22	WB	6	12	0.0230231
2	HN23	WB	6	12	0.0238859
2	HN24	WB	6	12	0.0232408
