# Supplementary material for: Recurrent intermittent hyponatremia: A new experimental model
Source: PLoS One. 2026 Feb 20;21(2):e0341743. doi: 10.1371/journal.pone.0341743 (PMC12922978; doi:10.1371/journal.pone.0341743)
Supplement: S3 Dataset — (XLSX) [file pone.0341743.s008.xlsx]

## Sheet: SPSS_GFAP
Animal	FiguraPaxinos	Grupo	Región	Media	MEDIA	REGION	SB_SG	DIETA	SB_SG_HT	BoloAgua
17	16	Pellet	CCC16	23.7764	0.0237764	1	1	1	1	1
18	16	Pellet	CCC16	12.952	0.012952	1	1	1	1	1
19	16	Pellet	CCC16	16.8335	0.0168335	1	1	1	1	1
20	16	Pellet	CCC16	24.4241	0.0244241	1	1	1	1	1
21	16	D. hiposódica +ddAVP/agua	CCC16	23.9704	0.0239704	1	1	2	1	1
22	16	D. hiposódica +ddAVP/agua	CCC16	25.3512	0.0253512	1	1	2	1	1
23	16	D. hiposódica +ddAVP/agua	CCC16	29.4297	0.0294297	1	1	2	1	1
24	16	D. hiposódica +ddAVP/agua	CCC16	20.4372	0.0204372	1	1	2	1	1
17	16	Pellet	CCD16	24.8686	0.0248686	2	1	1	1	1
18	16	Pellet	CCD16	26.3342	0.0263342	2	1	1	1	1
19	16	Pellet	CCD16	23.2906	0.0232906	2	1	1	1	1
20	16	Pellet	CCD16	27.7292	0.0277292	2	1	1	1	1
21	16	D. hiposódica +ddAVP/agua	CCD16	30.6561	0.0306561	2	1	2	1	1
22	16	D. hiposódica +ddAVP/agua	CCD16	23.1779	0.0231779	2	1	2	1	1
23	16	D. hiposódica +ddAVP/agua	CCD16	27.9173	0.0279173	2	1	2	1	1
24	16	D. hiposódica +ddAVP/agua	CCD16	26.9798	0.0269798	2	1	2	1	1
17	16	Pellet	CCI16	21.3384	0.0213384	3	1	1	1	1
18	16	Pellet	CCI16	22.2066	0.0222066	3	1	1	1	1
19	16	Pellet	CCI16	20.5484	0.0205484	3	1	1	1	1
20	16	Pellet	CCI16	24.8286	0.0248286	3	1	1	1	1
21	16	D. hiposódica +ddAVP/agua	CCI16	25.0131	0.0250131	3	1	2	1	1
22	16	D. hiposódica +ddAVP/agua	CCI16	28.3692	0.0283692	3	1	2	1	1
23	16	D. hiposódica +ddAVP/agua	CCI16	30.636	0.030636	3	1	2	1	1
24	16	D. hiposódica +ddAVP/agua	CCI16	21.6746	0.0216746	3	1	2	1	1
17	16	Pellet	CX16	32.3234	0.0323234	4	2	1	2	1
18	16	Pellet	CX16	26.3254	0.0263254	4	2	1	2	1
19	16	Pellet	CX16	23.4203	0.0234203	4	2	1	2	1
20	16	Pellet	CX16	38.5281	0.0385281	4	2	1	2	1
21	16	D. hiposódica +ddAVP/agua	CX16	47.1296	0.0471296	4	2	2	2	1
22	16	D. hiposódica +ddAVP/agua	CX16	30.2653	0.0302653	4	2	2	2	1
23	16	D. hiposódica +ddAVP/agua	CX16	49.8262	0.0498262	4	2	2	2	1
24	16	D. hiposódica +ddAVP/agua	CX16	26.4122	0.0264122	4	2	2	2	1
17	42	Pellet	CCC42	24.8264	0.0248264	5	1	1	1	1
18	42	Pellet	CCC42	20.0387	0.0200387	5	1	1	1	1
19	42	Pellet	CCC42	23.544	0.023544	5	1	1	1	1
20	42	Pellet	CCC42	25.7668	0.0257668	5	1	1	1	1
21	42	D. hiposódica +ddAVP/agua	CCC42	16.267	0.016267	5	1	2	1	1
22	42	D. hiposódica +ddAVP/agua	CCC42	12.7542	0.0127542	5	1	2	1	1
23	42	D. hiposódica +ddAVP/agua	CCC42	19.7172	0.0197172	5	1	2	1	1
24	42	D. hiposódica +ddAVP/agua	CCC42	12.7521	0.0127521	5	1	2	1	1
17	42	Pellet	HT42	34.3434	0.0343434	6	2	1	3	1
18	42	Pellet	HT42	33.8993	0.0338993	6	2	1	3	1
19	42	Pellet	HT42	30.3149	0.0303149	6	2	1	3	1
20	42	Pellet	HT42	30.5659	0.0305659	6	2	1	3	1
21	42	D. hiposódica +ddAVP/agua	HT42	30.7784	0.0307784	6	2	2	3	1
22	42	D. hiposódica +ddAVP/agua	HT42	35.2448	0.0352448	6	2	2	3	1
23	42	D. hiposódica +ddAVP/agua	HT42	39.3847	0.0393847	6	2	2	3	1
24	42	D. hiposódica +ddAVP/agua	HT42	35.5714	0.0355714	6	2	2	3	1
17	58	Pellet	CCC58	21.4993	0.0214993	7	1	1	1	1
18	58	Pellet	CCC58	19.1943	0.0191943	7	1	1	1	1
19	58	Pellet	CCC58	16.9018	0.0169018	7	1	1	1	1
20	58	Pellet	CCC58	26.3849	0.0263849	7	1	1	1	1
21	58	D. hiposódica +ddAVP/agua	CCC58	25.5488	0.0255488	7	1	2	1	1
22	58	D. hiposódica +ddAVP/agua	CCC58	18.7525	0.0187525	7	1	2	1	1
23	58	D. hiposódica +ddAVP/agua	CCC58	21.5954	0.0215954	7	1	2	1	1
24	58	D. hiposódica +ddAVP/agua	CCC58	16.2694	0.0162694	7	1	2	1	1
17	58	Pellet	CI58	18.9048	0.0189048	8	1	1	1	1
18	58	Pellet	CI58	19.2986	0.0192986	8	1	1	1	1
19	58	Pellet	CI58	8.0893	0.0080893	8	1	1	1	1
20	58	Pellet	CI58	24.7874	0.0247874	8	1	1	1	1
21	58	D. hiposódica +ddAVP/agua	CI58	39.395	0.039395	8	1	2	1	1
22	58	D. hiposódica +ddAVP/agua	CI58	15.5268	0.0155268	8	1	2	1	1
23	58	D. hiposódica +ddAVP/agua	CI58	25.2238	0.0252238	8	1	2	1	1
24	58	D. hiposódica +ddAVP/agua	CI58	18.5618	0.0185618	8	1	2	1	1
5	16	CC	CCC16	10.6587	0.0106587	1	1	1	1	0
6	16	CC	CCC16	9.88692	0.00988692	1	1	1	1	0
7	16	CC	CCC16	12.0343	0.0120343	1	1	1	1	0
8	16	CC	CCC16	15.6307	0.0156307	1	1	1	1	0
9	16	HN	CCC16	10.2837	0.0102837	1	1	2	1	0
10	16	HN	CCC16	15.0876	0.0150876	1	1	2	1	0
11	16	HN	CCC16	18.2771	0.0182771	1	1	2	1	0
12	16	HN	CCC16	9.41798	0.00941798	1	1	2	1	0
5	16	CC	CCLD16	25.7088	0.0257088	2	1	1	1	0
6	16	CC	CCLD16	22.0357	0.0220357	2	1	1	1	0
7	16	CC	CCLD16	19.9255	0.0199255	2	1	1	1	0
8	16	CC	CCLD16	21.6917	0.0216917	2	1	1	1	0
9	16	HN	CCLD16	21.4946	0.0214946	2	1	2	1	0
10	16	HN	CCLD16	20.8952	0.0208952	2	1	2	1	0
11	16	HN	CCLD16	25.6791	0.0256791	2	1	2	1	0
12	16	HN	CCLD16	23.8454	0.0238454	2	1	2	1	0
5	16	CC	CCLI16	14.3394	0.0143394	3	1	1	1	0
6	16	CC	CCLI16	18.332	0.018332	3	1	1	1	0
7	16	CC	CCLI16	28.0815	0.0280815	3	1	1	1	0
8	16	CC	CCLI16	21.6862	0.0216862	3	1	1	1	0
9	16	HN	CCLI16	10.2143	0.0102143	3	1	2	1	0
10	16	HN	CCLI16	8.70675	0.00870675	3	1	2	1	0
11	16	HN	CCLI16	14.7878	0.0147878	3	1	2	1	0
12	16	HN	CCLI16	17.6596	0.0176596	3	1	2	1	0
5	16	CC	Cx16	23.6543	0.0236543	4	2	1	2	0
6	16	CC	Cx16	25.2296	0.0252296	4	2	1	2	0
7	16	CC	Cx16	24.2948	0.0242948	4	2	1	2	0
8	16	CC	Cx16	27.8251	0.0278251	4	2	1	2	0
9	16	HN	Cx16	35.9566	0.0359566	4	2	2	2	0
10	16	HN	Cx16	25.4361	0.0254361	4	2	2	2	0
11	16	HN	Cx16	41.7623	0.0417623	4	2	2	2	0
12	16	HN	Cx16	29.6641	0.0296641	4	2	2	2	0
5	42	CC	CCC42	13.8311	0.0138311	5	1	1	1	0
6	42	CC	CCC42	9.14327	0.00914327	5	1	1	1	0
7	42	CC	CCC42	11.6338	0.0116338	5	1	1	1	0
8	42	CC	CCC42	11.8763	0.0118763	5	1	1	1	0
9	42	HN	CCC42	12.029	0.012029	5	1	2	1	0
10	42	HN	CCC42	10.1997	0.0101997	5	1	2	1	0
11	42	HN	CCC42	12.3077	0.0123077	5	1	2	1	0
12	42	HN	CCC42	13.0436	0.0130436	5	1	2	1	0
5	42	CC	HT42	25.565	0.025565	6	2	1	3	0
6	42	CC	HT42	27.3999	0.0273999	6	2	1	3	0
7	42	CC	HT42	26.0817	0.0260817	6	2	1	3	0
8	42	CC	HT42	20.5475	0.0205475	6	2	1	3	0
9	42	HN	HT42	34.3445	0.0343445	6	2	2	3	0
10	42	HN	HT42	35.95	0.03595	6	2	2	3	0
11	42	HN	HT42	27.8922	0.0278922	6	2	2	3	0
12	42	HN	HT42	34.7688	0.0347688	6	2	2	3	0
5	58	CC	CCC58	12.8276	0.0128276	7	1	1	1	0
6	58	CC	CCC58	8.01974	0.00801974	7	1	1	1	0
7	58	CC	CCC58	8.34287	0.00834287	7	1	1	1	0
8	58	CC	CCC58	10.2915	0.0102915	7	1	1	1	0
9	58	HN	CCC58	17.6596	0.0176596	7	1	2	1	0
10	58	HN	CCC58	18.3339	0.0183339	7	1	2	1	0
11	58	HN	CCC58	19.088	0.019088	7	1	2	1	0
12	58	HN	CCC58	20.7009	0.0207009	7	1	2	1	0
5	58	CC	CI58	18.9022	0.0189022	8	1	1	1	0
6	58	CC	CI58	22.1909	0.0221909	8	1	1	1	0
7	58	CC	CI58	20.8349	0.0208349	8	1	1	1	0
8	58	CC	CI58	21.6921	0.0216921	8	1	1	1	0
9	58	HN	CI58	24.3777	0.0243777	8	1	2	1	0
10	58	HN	CI58	16.4998	0.0164998	8	1	2	1	0
11	58	HN	CI58	21.0341	0.0210341	8	1	2	1	0
12	58	HN	CI58	22.4136	0.0224136	8	1	2	1	0

## Sheet: SPSS_MBP
Animal	FiguraPaxinos	Grupo	Región	Media	MEDIA	REGION	SB_SG	DIETA	SB_SG_HT	BoloAgua
17	16	Pellet	CCC16	52.5956	0.0525956	1	1	1	1	1
18	16	Pellet	CCC16	47.7431	0.0477431	1	1	1	1	1
19	16	Pellet	CCC16	32.973	0.032973	1	1	1	1	1
20	16	Pellet	CCC16	46.8346	0.0468346	1	1	1	1	1
21	16	D. hiposódica +ddAVP/agua	CCC16	39.3689	0.0393689	1	1	2	1	1
22	16	D. hiposódica +ddAVP/agua	CCC16	46.8948	0.0468948	1	1	2	1	1
23	16	D. hiposódica +ddAVP/agua	CCC16	46.4979	0.0464979	1	1	2	1	1
24	16	D. hiposódica +ddAVP/agua	CCC16	38.458	0.038458	1	1	2	1	1
17	16	Pellet	CCD16	44.215	0.044215	2	1	1	1	1
18	16	Pellet	CCD16	44.0395	0.0440395	2	1	1	1	1
19	16	Pellet	CCD16	35.8062	0.0358062	2	1	1	1	1
20	16	Pellet	CCD16	37.18	0.03718	2	1	1	1	1
21	16	D. hiposódica +ddAVP/agua	CCD16	53.8477	0.0538477	2	1	2	1	1
22	16	D. hiposódica +ddAVP/agua	CCD16	53.6428	0.0536428	2	1	2	1	1
23	16	D. hiposódica +ddAVP/agua	CCD16	54.1475	0.0541475	2	1	2	1	1
24	16	D. hiposódica +ddAVP/agua	CCD16	43.3587	0.0433587	2	1	2	1	1
17	16	Pellet	CCI16	51.1976	0.0511976	3	1	1	1	1
18	16	Pellet	CCI16	48.5929	0.0485929	3	1	1	1	1
19	16	Pellet	CCI16	38.87	0.03887	3	1	1	1	1
20	16	Pellet	CCI16	44.7934	0.0447934	3	1	1	1	1
21	16	D. hiposódica +ddAVP/agua	CCI16	50.4265	0.0504265	3	1	2	1	1
22	16	D. hiposódica +ddAVP/agua	CCI16	43.592	0.043592	3	1	2	1	1
23	16	D. hiposódica +ddAVP/agua	CCI16	47.3426	0.0473426	3	1	2	1	1
24	16	D. hiposódica +ddAVP/agua	CCI16	50.8528	0.0508528	3	1	2	1	1
17	16	Pellet	CX16	25.7969	0.0257969	4	2	1	2	1
18	16	Pellet	CX16	13.9872	0.0139872	4	2	1	2	1
19	16	Pellet	CX16	16.4682	0.0164682	4	2	1	2	1
20	16	Pellet	CX16	27.1666	0.0271666	4	2	1	2	1
21	16	D. hiposódica +ddAVP/agua	CX16	24.0211	0.0240211	4	2	2	2	1
22	16	D. hiposódica +ddAVP/agua	CX16	19.8331	0.0198331	4	2	2	2	1
23	16	D. hiposódica +ddAVP/agua	CX16	26.3154	0.0263154	4	2	2	2	1
24	16	D. hiposódica +ddAVP/agua	CX16	19.1584	0.0191584	4	2	2	2	1
17	42	Pellet	CCC42	42.8779	0.0428779	5	1	1	1	1
18	42	Pellet	CCC42	26.8952	0.0268952	5	1	1	1	1
19	42	Pellet	CCC42	38.411	0.038411	5	1	1	1	1
20	42	Pellet	CCC42	45.2016	0.0452016	5	1	1	1	1
21	42	D. hiposódica +ddAVP/agua	CCC42	39.2158	0.0392158	5	1	2	1	1
22	42	D. hiposódica +ddAVP/agua	CCC42	42.185	0.042185	5	1	2	1	1
23	42	D. hiposódica +ddAVP/agua	CCC42	35.0776	0.0350776	5	1	2	1	1
24	42	D. hiposódica +ddAVP/agua	CCC42	42.4431	0.0424431	5	1	2	1	1
17	42	Pellet	HT42	33.3724	0.0333724	6	2	1	3	1
18	42	Pellet	HT42	29.5439	0.0295439	6	2	1	3	1
19	42	Pellet	HT42	19.9445	0.0199445	6	2	1	3	1
20	42	Pellet	HT42	39.714	0.039714	6	2	1	3	1
21	42	D. hiposódica +ddAVP/agua	HT42	32.9315	0.0329315	6	2	2	3	1
22	42	D. hiposódica +ddAVP/agua	HT42	33.7027	0.0337027	6	2	2	3	1
23	42	D. hiposódica +ddAVP/agua	HT42	32.4965	0.0324965	6	2	2	3	1
24	42	D. hiposódica +ddAVP/agua	HT42	25.3879	0.0253879	6	2	2	3	1
17	58	Pellet	CCC58	44.4885	0.0444885	7	1	1	1	1
18	58	Pellet	CCC58	30.1247	0.0301247	7	1	1	1	1
19	58	Pellet	CCC58	33.9168	0.0339168	7	1	1	1	1
20	58	Pellet	CCC58	39.7432	0.0397432	7	1	1	1	1
21	58	D. hiposódica +ddAVP/agua	CCC58	53.0902	0.0530902	7	1	2	1	1
22	58	D. hiposódica +ddAVP/agua	CCC58	40.5336	0.0405336	7	1	2	1	1
23	58	D. hiposódica +ddAVP/agua	CCC58	57.6228	0.0576228	7	1	2	1	1
24	58	D. hiposódica +ddAVP/agua	CCC58	38.1207	0.0381207	7	1	2	1	1
17	58	Pellet	CI58	36.3971	0.0363971	8	1	1	1	1
18	58	Pellet	CI58	29.8908	0.0298908	8	1	1	1	1
19	58	Pellet	CI58	20.1994	0.0201994	8	1	1	1	1
20	58	Pellet	CI58	34.1936	0.0341936	8	1	1	1	1
21	58	D. hiposódica +ddAVP/agua	CI58	55.54	0.05554	8	1	2	1	1
22	58	D. hiposódica +ddAVP/agua	CI58	25.8229	0.0258229	8	1	2	1	1
23	58	D. hiposódica +ddAVP/agua	CI58	55.2272	0.0552272	8	1	2	1	1
24	58	D. hiposódica +ddAVP/agua	CI58	31.5389	0.0315389	8	1	2	1	1
5	16	CC	CCC16	13.7887	0.0137887	1	1	1	1	0
6	16	CC	CCC16	18.2912	0.0182912	1	1	1	1	0
7	16	CC	CCC16	17.2289	0.0172289	1	1	1	1	0
8	16	CC	CCC16	23.8558	0.0238558	1	1	1	1	0
9	16	HN	CCC16	27.7971	0.0277971	1	1	2	1	0
10	16	HN	CCC16	29.156	0.029156	1	1	2	1	0
11	16	HN	CCC16	19.4351	0.0194351	1	1	2	1	0
12	16	HN	CCC16	18.4356	0.0184356	1	1	2	1	0
5	16	CC	CCLD16	25.1516	0.0251516	2	1	1	1	0
6	16	CC	CCLD16	26.9842	0.0269842	2	1	1	1	0
7	16	CC	CCLD16	25.4228	0.0254228	2	1	1	1	0
8	16	CC	CCLD16	30.3781	0.0303781	2	1	1	1	0
9	16	HN	CCLD16	36.6058	0.0366058	2	1	2	1	0
10	16	HN	CCLD16	38.8291	0.0388291	2	1	2	1	0
11	16	HN	CCLD16	30.2322	0.0302322	2	1	2	1	0
12	16	HN	CCLD16	29.0047	0.0290047	2	1	2	1	0
5	16	CC	CCLI16	30.9639	0.0309639	3	1	1	1	0
6	16	CC	CCLI16	34.5909	0.0345909	3	1	1	1	0
7	16	CC	CCLI16	24.3739	0.0243739	3	1	1	1	0
8	16	CC	CCLI16	22.096	0.022096	3	1	1	1	0
9	16	HN	CCLI16	31.7429	0.0317429	3	1	2	1	0
10	16	HN	CCLI16	36.1442	0.0361442	3	1	2	1	0
11	16	HN	CCLI16	30.2455	0.0302455	3	1	2	1	0
12	16	HN	CCLI16	22.8492	0.0228492	3	1	2	1	0
5	16	CC	Cx16	20.6125	0.0206125	4	2	1	2	0
6	16	CC	Cx16	29.5756	0.0295756	4	2	1	2	0
7	16	CC	Cx16	33.6144	0.0336144	4	2	1	2	0
8	16	CC	Cx16	29.1538	0.0291538	4	2	1	2	0
9	16	HN	Cx16	21.3695	0.0213695	4	2	2	2	0
10	16	HN	Cx16	34.0514	0.0340514	4	2	2	2	0
11	16	HN	Cx16	27.2182	0.0272182	4	2	2	2	0
12	16	HN	Cx16	29.8386	0.0298386	4	2	2	2	0
5	42	CC	CCC42	29.4618	0.0294618	5	1	1	1	0
6	42	CC	CCC42	33.9862	0.0339862	5	1	1	1	0
7	42	CC	CCC42	29.6284	0.0296284	5	1	1	1	0
8	42	CC	CCC42	33.0248	0.0330248	5	1	1	1	0
9	42	HN	CCC42	24.2969	0.0242969	5	1	2	1	0
10	42	HN	CCC42	34.9009	0.0349009	5	1	2	1	0
11	42	HN	CCC42	24.6311	0.0246311	5	1	2	1	0
12	42	HN	CCC42	39.385	0.039385	5	1	2	1	0
5	42	CC	HT42	8.1846	0.0081846	6	2	1	3	0
6	42	CC	HT42	15.6369	0.0156369	6	2	1	3	0
7	42	CC	HT42	12.1203	0.0121203	6	2	1	3	0
8	42	CC	HT42	8.41411	0.00841411	6	2	1	3	0
9	42	HN	HT42	19.2828	0.0192828	6	2	2	3	0
10	42	HN	HT42	25.0455	0.0250455	6	2	2	3	0
11	42	HN	HT42	18.1027	0.0181027	6	2	2	3	0
12	42	HN	HT42	24.2643	0.0242643	6	2	2	3	0
5	58	CC	CCC58	25.1368	0.0251368	7	1	1	1	0
6	58	CC	CCC58	33.144	0.033144	7	1	1	1	0
7	58	CC	CCC58	24.9199	0.0249199	7	1	1	1	0
8	58	CC	CCC58	34.6308	0.0346308	7	1	1	1	0
9	58	HN	CCC58	37.4292	0.0374292	7	1	2	1	0
10	58	HN	CCC58	37.5697	0.0375697	7	1	2	1	0
11	58	HN	CCC58	26.1589	0.0261589	7	1	2	1	0
12	58	HN	CCC58	28.039	0.028039	7	1	2	1	0
5	58	CC	CI58	26.6856	0.0266856	8	1	1	1	0
6	58	CC	CI58	34.0226	0.0340226	8	1	1	1	0
7	58	CC	CI58	24.5994	0.0245994	8	1	1	1	0
8	58	CC	CI58	31.309	0.031309	8	1	1	1	0
9	58	HN	CI58	14.2116	0.0142116	8	1	2	1	0
10	58	HN	CI58	25.2452	0.0252452	8	1	2	1	0
11	58	HN	CI58	29.3857	0.0293857	8	1	2	1	0
12	58	HN	CI58	18.49	0.01849	8	1	2	1	0
